# Supplementary material for: Mass Spectrometry-Based Peptidomics for the Discovery and Profiling of Endogenous Peptides in Crustacean Hemolymph
Source: ACS Omega. 2026 May 5;11(19):28529–38. doi: 10.1021/acsomega.6c00679 (PMC13191662; doi:10.1021/acsomega.6c00679)
Supplement: Supplementary file 2 [file ao6c00679_si_002.xlsx]

## Sheet: Csap Method 1
Table S1.1. AMP identification results in the C.sapidus hemolymph using extraction method 1 (acidified methanol only) exported from PEAKS Studio XPro
Protein Group	Protein ID	Protein Accession	Peptide	Unique	-10lgP	Mass	Length	ppm	m/z	z	RT	Area AMeOH BR1	Area AMeOH BR2	Area AMeOH BR3	Fraction	Scan	Source File	#Feature	#Feature AMeOH BR1	#Feature AMeOH BR2	#Feature AMeOH BR3	Start	End	PTM	AScore	Found By
44	119	AMP10.008_063	S.TTGKPSGK.G	Y	33.57	774.423	8	4.3	388.221	2	49.81	0	0	0	1	F1:20848	20251105_Csap_AMeOH_BR1_TR1.raw	0	0	0	0	20	27			PEAKS DB
24	231	AMP10.786_348	N.SNKRVAI.S	Y	27.29	786.471	7	4.1	263.165	3	98.59	0	0	0	1	F1:41382	20251105_Csap_AMeOH_BR1_TR1.raw	0	0	0	0	30	36			PEAKS DB
24	231	AMP10.786_348	A.NSNKRVAI.S	Y	25.5	900.514	8	-5.2	451.261	2	33.62	0	0		4	F4:14382	20251105_Csap_AMeOH_BR2_TR2.raw	0	0	0	0	29	36			PEAKS DB
144	229	AMP10.345_090	L.ALLKQKVE(-.98).R	Y	37.27	926.591	8	2.4	309.871	3	19.9	0	852110		4	F4:8382	20251105_Csap_AMeOH_BR2_TR2.raw	2	0	2	0	2	9	Amidation	E8:Amidation:1000.00	PEAKS DB
74	203	AMP10.116_545	N.QKDLCGAW.E	Y	30.09	919.422	8	5.2	460.721	2	47.67	24435000	3483200		2	F2:19242	20251105_Csap_AMeOH_BR1_TR2.raw	3	1	2	0	16	23			PEAKS DB
175	268	AMP10.166_128	C.KKKVLPG(-.98).K	Y	39.11	767.538	7	-4.6	384.774	2	119.6	0		0	6	F6:48677	20251105_Csap_AMeOH_BR3_TR2.raw	0	0	0	0	6	12	Amidation	G7:Amidation:1000.00	PEAKS DB
208	282	AMP10.553_450	M.QGGGIVGGGRREGV.G	Y	30.15	1297.69	14	-5	649.847	2	52.25	0	0		1	F1:21942	20251105_Csap_AMeOH_BR1_TR1.raw	0	0	0	0	16	29			PEAKS DB
162	252	AMP10.283_706	G.LEGGGRGVKG.I	Y	28.03	928.509	10	-8.3	465.257	2	30.17		37701000	945590	5	F5:13673	20251105_Csap_AMeOH_BR3_TR1.raw	2	0	1	1	2	11			PEAKS DB
80	258	AMP10.689_465	V.RGGGGNKM(+15.99)CDRV.K	Y	23.82	1264.58	12	-5.5	422.529	3	15.7		130620000	1565500	3	F3:6538	20251105_Csap_AMeOH_BR2_TR1.raw	4	0	3	1	16	27	Oxidation (M)	M8:Oxidation (M):1000.00	PEAKS DB
322	382	AMP10.388_237	R.EVKKIAGLSE.R	Y	39.97	1072.61	10	-2.9	358.543	3	41.17	39639000	4971300		4	F4:17523	20251105_Csap_AMeOH_BR2_TR2.raw	2	1	1	0	14	23			PEAKS DB
299	351	AMP10.355_770	I.GKVRFTI.P	Y	26.9	819.497	7	2.1	410.755	2	21.48	3250000	0		4	F4:9018	20251105_Csap_AMeOH_BR2_TR2.raw	1	1	0	0	29	35			PEAKS DB
274	400	AMP10.433_591	V.VGVSSAVL	Y	20.71	730.423	8	-5.4	366.217	2	52.26	91007000	0		2	F2:21498	20251105_Csap_AMeOH_BR1_TR2.raw	1	1	0	0	16	23			PEAKS DB

## Sheet: Csap Method 2
Table S1.2. AMP identification results in the C.sapidus hemolymph using extraction method 2 (acidified methanol, MWCO, Reduction/Alkylation) exported from PEAKS Studio XPro
Protein Group	Protein ID	Protein Accession	Peptide	Unique	-10lgP	Mass	Length	ppm	m/z	z	RT	Area AMeOH RedAlk BR1	Area AMeOH RedAlk BR2	Area AMeOH RedAlk BR3	Scan	Source File	#Feature	#Feature AMeOH RedAlk BR1	#Feature AMeOH RedAlk BR2	#Feature AMeOH RedAlk BR3	Start	End	PTM	AScore	Found By
58	162	AMP10.405_717	A.VM(+15.99)RGKAAG.G	Y	42.28	804.428	8	8	403.223	2	75.05	1119500	0	0	F5:31345	20251105_Csap_AMeOH_RedAlk_BR3_TR1.raw	1	1	0	0	10	17	Oxidation (M)	M2:Oxidation (M):1000.00	PEAKS DB
108	328	AMP10.254_989	V.VC(+57.02)GVAGA.I	Y	27.63	632.295	7	-0.3	317.155	2	11.75	0	0	0	F1:4603	20251105_Csap_AMeOH_RedAlk_BR1_TR1.raw	0	0	0	0	11	17	Carbamidomethylation	C2:Carbamidomethylation:1000.00	PEAKS DB
136	173	AMP10.021_648	I.KIPPLFR.N	Y	38.12	869.549	7	4	435.783	2	32.2	0		0	F2:12975	20251105_Csap_AMeOH_RedAlk_BR1_TR2.raw	0	0	0	0	13	19			PEAKS DB
140	265	AMP10.626_129	E.RKRVILP.E	Y	25.63	880.597	7	-9	441.301	2	110.5		0	0	F3:45784	20251105_Csap_AMeOH_RedAlk_BR2_TR1_rerun.raw	0	0	0	0	15	21			PEAKS DB
79	134	AMP10.654_221	R.IMLVGVR.G	Y	25.25	786.479	7	-4.7	263.165	3	46.59		0	0	F3:19671	20251105_Csap_AMeOH_RedAlk_BR2_TR1_rerun.raw	0	0	0	0	13	19			PEAKS DB
79	134	AMP10.654_221	A.VPGRIML(-.98).V	Y	24.02	783.479	7	-8	262.165	3	8.1	0		0	F2:3041	20251105_Csap_AMeOH_RedAlk_BR1_TR2.raw	0	0	0	0	9	15	Amidation	L7:Amidation:1000.00	PEAKS DB
12	242	AMP10.166_128	C.KKKVLPG(-.98).K	Y	25.66	767.538	7	-7.6	256.851	3	93.93		2075000	0	F5:39303	20251105_Csap_AMeOH_RedAlk_BR3_TR1.raw	1	0	1	0	6	12	Amidation	G7:Amidation:1000.00	PEAKS DB
100	202	AMP10.581_036	Q.FGLFKM(+15.99)M.K	Y	28.99	888.424	7	-0.3	297.148	3	109.8	0		0	F1:44335	20251105_Csap_AMeOH_RedAlk_BR1_TR1.raw	0	0	0	0	7	13	Oxidation (M)	M6:Oxidation (M):17.01	PEAKS DB
81	223	AMP10.406_291	L.HKRASLNMAEEQG.F	Y	21.97	1469.7	13	0.7	735.86	2	74.08	0		4931400	F6:30626	20251105_Csap_AMeOH_RedAlk_BR3_TR2.raw	1	0	0	1	7	19			PEAKS DB
144	290	AMP10.715_895	YVMAMC(+57.02)VG(-.98).V	Y	35.1	928.397	8	3.3	465.207	2	70.1	0	0		F4:29347	20251105_Csap_AMeOH_RedAlk_BR2_TR2_rerun.raw	0	0	0	0	1	8	Carbamidomethylation; Amidation	C6:Carbamidomethylation:1000.00;G8:Amidation:1000.00	PEAKS DB
170	321	AMP10.743_136	A.LMVRAVG(-.98).H	Y	24.11	743.448	7	0.6	372.731	2	41.25	0		0	F6:18033	20251105_Csap_AMeOH_RedAlk_BR3_TR2.raw	0	0	0	0	5	11	Amidation	G7:Amidation:1000.00	PEAKS DB

## Sheet: Csap Method 3
Table S1.3. AMP identification results in the C.sapidus hemolymph using extraction method 3 (anticoagulant buffer, protease inhibitor, acidified methanol, MWCO) exported from PEAKS Studio XPro
Protein Group	Protein ID	Protein Accession	Peptide	Unique	-10lgP	Mass	Length	ppm	m/z	z	RT	Area ABPI BR1	Area ABPI BR2	Area ABPI BR3	Scan	Source File	#Feature	#Feature ABPI BR1	#Feature ABPI BR2	#Feature ABPI BR3	Start	End	PTM	AScore	Found By
8	279	AMP10.794_008	T.VFKGVFKTIVVF.K	Y	42.7	1382.83	12	-3.9	692.421	2	103.11	43239000	0	156880000	F5:42769	20251105_Csap_ABPI_BR3_TR1.raw	5	3	0	2	24	35			PEAKS DB
123	162	AMP10.702_231	K.MFNLLLR.L	Y	37.14	905.516	7	4.6	302.847	3	19.07	2317900		3980200	F5:8048	20251105_Csap_ABPI_BR3_TR1.raw	3	1	0	2	20	26			PEAKS DB
162	244	AMP10.577_744	V.MKIMIIIKVMM(+15.99)V.D	Y	44.15	1464.83	12	2.7	489.285	3	43.61		1131500	7089700	F6:19026	20251105_Csap_ABPI_BR3_TR2.raw	2	0	1	1	18	29	Oxidation (M)	M11:Oxidation (M):0.00	PEAKS DB
136	377	AMP10.427_251	V.VMALVVLVVF.M	Y	28.52	1088.67	10	0.4	545.339	2	93.05		0	2702600	F3:38340	20251105_Csap_ABPI_BR2_TR1.raw	1	0	0	1	9	18			PEAKS DB
42	149	AMP10.597_946	D.LLPDLVFVLWL.L	Y	36.19	1326.8	11	3.2	664.407	2	87.4	0	0	0	F2:35335	20251105_Csap_ABPI_BR1_TR2.raw	0	0	0	0	14	24			PEAKS DB
42	149	AMP10.597_946	K.PKGKRYV.D	Y	35.79	846.508	7	7	283.178	3	23.48	0	0	0	F3:9563	20251105_Csap_ABPI_BR2_TR1.raw	0	0	0	0	6	12			PEAKS DB
94	390	AMP10.210_203	T.IAISTKT.G	Y	26.18	732.438	7	2.7	367.226	2	93.57	0	0	0	F1:38072	20251105_Csap_ABPI_BR1_TR1.raw	0	0	0	0	21	27			PEAKS DB
5	145	AMP10.021_648	MATVAIIAK.I	Y	35.21	916.542	9	6	459.281	2	87.42	0		0	F5:37109	20251105_Csap_ABPI_BR3_TR1.raw	0	0	0	0	1	9			PEAKS DB
5	145	AMP10.021_648	P.NSPKPPKITIA(-.98).S	Y	24.15	1163.7	11	-5	582.856	2	121.25	0	0		F2:49468	20251105_Csap_ABPI_BR1_TR2.raw	0	0	0	0	23	33	Amidation	A11:Amidation:1000.00	PEAKS DB
10	128	AMP10.848_915	L.EKRWRRDIA.I	Y	33.15	1228.68	9	4.6	308.178	4	57.49	0	0		F4:24071	20251105_Csap_ABPI_BR2_TR2.raw	0	0	0	0	6	14			PEAKS DB
79	138	AMP10.652_190	H.CKAILGAGLVI.P	N	37.04	1056.64	11	-5.5	529.323	2	69.76	0		0	F6:29708	20251105_Csap_ABPI_BR3_TR2.raw	0	0	0	0	25	35			PEAKS DB
79	138	AMP10.652_190	I.KLTSFKHCKAILGA(-.98).G	N	29.53	1514.88	14	2.5	758.447	2	52.82	0	0		F2:21193	20251105_Csap_ABPI_BR1_TR2.raw	0	0	0	0	18	31	Amidation	A14:Amidation:1000.00	PEAKS DB
79	138	AMP10.652_190	I.YIKLTSFK.H	N	24.2	998.58	8	5.2	333.868	3	57.29	0	0		F3:23637	20251105_Csap_ABPI_BR2_TR1.raw	0	0	0	0	16	23			PEAKS DB
61	225	AMP10.358_426	I.VVFQIAKVGVTGA(-.98).T	Y	29.75	1286.77	13	-2.2	644.391	2	108.25	0		0	F5:44669	20251105_Csap_ABPI_BR3_TR1.raw	0	0	0	0	10	22	Amidation	A13:Amidation:1000.00	PEAKS DB
92	150	AMP10.323_781	V.IVVGLCLHYC.F	Y	33.78	1118.56	10	2.2	560.289	2	31.37		0	0	F5:13648	20251105_Csap_ABPI_BR3_TR1.raw	0	0	0	0	18	27			PEAKS DB
118	224	AMP10.832_522	V.SGGGGDR(-.98).G	Y	47.47	603.273	7	2.1	202.099	3	16.2	0	0		F2:6095	20251105_Csap_ABPI_BR1_TR2.raw	0	0	0	0	6	12	Amidation	R7:Amidation:1000.00	PEAKS DB
123	162	AMP10.702_231	K.LIIKTKKM(+15.99)F.N	Y	38.53	1136.7	9	-8.8	569.35	2	103.32	0	0		F4:42923	20251105_Csap_ABPI_BR2_TR2.raw	0	0	0	0	13	21	Oxidation (M)	M8:Oxidation (M):1000.00	PEAKS DB
81	184	AMP10.802_680	Q(-17.03)GRGVGGAKYT(-.98).S	Y	27.34	1074.56	11	-2.5	538.283	2	113.67	0	0		F1:46435	20251105_Csap_ABPI_BR1_TR1.raw	0	0	0	0	1	11	Pyro-glu from Q; Amidation	Q1:Pyro-glu from Q:1000.00;T11:Amidation:1000.00	PEAKS DB
8	279	AMP10.794_008	G.VFKTIVVF.K	Y	25.55	951.579	8	0.2	476.796	2	77.27	0	0		F3:31783	20251105_Csap_ABPI_BR2_TR1.raw	0	0	0	0	28	35			PEAKS DB
8	279	AMP10.794_008	E.FTVFKGVFKTIVV.F	Y	25.23	1483.88	13	8.6	495.637	3	116.63		0	0	F4:48373	20251105_Csap_ABPI_BR2_TR2.raw	0	0	0	0	22	34			PEAKS DB
88	238	AMP10.663_834	T.KMRSRVKT.G	Y	39.56	1004.59	8	4.7	503.305	2	48.03	0		0	F6:20919	20251105_Csap_ABPI_BR3_TR2.raw	0	0	0	0	31	38			PEAKS DB
104	336	AMP10.715_895	M.CVGVVVK.V	Y	25.61	702.41	7	-2.1	352.211	2	107.25	0		0	F5:44297	20251105_Csap_ABPI_BR3_TR1.raw	0	0	0	0	6	12			PEAKS DB
254	329	AMP10.575_366	H.AVVIHVTA(-.98).L	Y	37.22	807.497	8	-6.5	270.17	3	54.13	0	0		F1:21952	20251105_Csap_ABPI_BR1_TR1.raw	0	0	0	0	18	25	Amidation	A8:Amidation:1000.00	PEAKS DB
253	308	AMP10.525_645	I.DLGGPNN.V	Y	41.91	685.303	7	-2.3	343.657	2	40.92	0		0	F1:16236	20251105_Csap_ABPI_BR1_TR1.raw	0	0	0	0	21	27			PEAKS DB
209	313	AMP10.540_760	V.TLLAEETLSM	Y	25.07	1106.55	10	1	554.283	2	92.12	0	0		F3:37941	20251105_Csap_ABPI_BR2_TR1.raw	0	0	0	0	24	33			PEAKS DB
171	301	AMP10.722_423	N.VFM(+15.99)IVVIVKLA.V	Y	25.34	1246.77	11	-9.9	624.385	2	74.3	0	0		F3:30673	20251105_Csap_ABPI_BR2_TR1.raw	0	0	0	0	12	22	Oxidation (M)	M3:Oxidation (M):1000.00	PEAKS DB
180	357	AMP10.538_354	R.SGNGVVV.V	Y	35.5	630.334	7	5.5	316.176	2	34.45		0	0	F6:15043	20251105_Csap_ABPI_BR3_TR2.raw	0	0	0	0	25	31			PEAKS DB
165	393	AMP10.433_591	V.VGVSSAVL	Y	23.61	730.423	8	-7	366.216	2	53.67	178110000	0		F2:21657	20251105_Csap_ABPI_BR1_TR2.raw	1	1	0	0	16	23			PEAKS DB
136	377	AMP10.427_251	M.ALVVLVVFM.P	Y	23.89	989.598	9	-4.4	495.804	2	123.24	0	0		F2:50302	20251105_Csap_ABPI_BR1_TR2.raw	0	0	0	0	11	19			PEAKS DB
212	366	AMP10.686_354	V.VFAVAVVAVVVVVVVEN(-.98).R	Y	27.1	1710.04	17	-4.5	571.018	3	64.11	0	0		F1:26088	20251105_Csap_ABPI_BR1_TR1.raw	0	0	0	0	9	25	Amidation	N17:Amidation:1000.00	PEAKS DB
286	346	AMP10.606_272	R.GKKVRSQRRG.E	Y	29.17	1170.71	10	3.2	586.362	2	101.62	0		0	F2:41126	20251105_Csap_ABPI_BR1_TR2.raw	0	0	0	0	10	19			PEAKS DB
328	430	AMP10.786_348	A.NSNKRVAI.S	Y	24.82	900.514	8	-3.1	451.262	2	53.17	29449000	6308400		F3:21898	20251105_Csap_ABPI_BR2_TR1.raw	2	1	1	0	29	36			PEAKS DB

## Sheet: Csap Method 4
Table S1.4. AMP identification results in the C.sapidus hemolymph using extraction method 4 (anticoagulant buffer, protease inhibitor, acidified methanol, MWCO, Reduction/Alkylation) exported from PEAKS Studio XPro
Protein Group	Protein ID	Protein Accession	Peptide	Unique	-10lgP	Mass	Length	ppm	m/z	z	RT	Area ABPI RedAlk BR1	Area ABPI RedAlk BR2	Area ABPI RedAlk BR3	Scan	Source File	#Feature	#Feature ABPI RedAlk BR1	#Feature ABPI RedAlk BR2	#Feature ABPI RedAlk BR3	Start	End	PTM	AScore	Found By
44	193	AMP10.654_221	A.VPGRIML(-.98).V	Y	27.88	783.479	7	-8.1	262.165	3	7.77	0	0	0	F5:3022	20251105_Csap_ABPI_RedAlk_BR3_TR1.raw	0	0	0	0	9	15	Amidation	L7:Amidation:1000.00	PEAKS DB
12	107	AMP10.702_231	K.MFNLLLR.L	Y	56.47	905.516	7	3.5	302.847	3	19.73	0		921400	F5:7984	20251105_Csap_ABPI_RedAlk_BR3_TR1.raw	1	0	0	1	20	26			PEAKS DB
12	107	AMP10.702_231	K.LIIKTKKM(+15.99)F.N	Y	46.02	1136.7	9	1.6	569.356	2	107.13	0		0	F6:44704	20251105_Csap_ABPI_RedAlk_BR3_TR2.raw	0	0	0	0	13	21	Oxidation (M)	M8:Oxidation (M):1000.00	PEAKS DB
70	154	AMP10.765_261	G.HRLKGGF(-.98).R	Y	56.2	812.477	7	-5.6	407.242	2	80.11	0		0	F6:34373	20251105_Csap_ABPI_RedAlk_BR3_TR2.raw	0	0	0	0	36	42	Amidation	F7:Amidation:1000.00	PEAKS DB
7	132	AMP10.848_915	A.ILLKLIVLLLLI(-.98).V	Y	25.81	1375.03	12	-1.4	459.35	3	113.49	0		0	F2:46949	20251105_Csap_ABPI_RedAlk_BR1_TR2.raw	0	0	0	0	15	26	Amidation	I12:Amidation:1000.00	PEAKS DB
52	119	AMP10.405_717	L.VVRFILASV.V	Y	37.37	1002.62	9	6.3	502.322	2	107.3	0	0		F1:43977	20251105_Csap_ABPI_RedAlk_BR1_TR1.raw	0	0	0	0	26	34			PEAKS DB
52	119	AMP10.405_717	I.LASVVILT(-.98).C	Y	35.28	813.532	8	2.6	272.185	3	41.42	0	0		F4:17236	20251105_Csap_ABPI_RedAlk_BR2_TR2.raw	0	0	0	0	31	38	Amidation	T8:Amidation:1000.00	PEAKS DB
111	201	AMP10.008_063	S.TTGKPSGK.G	Y	40.75	774.423	8	4.9	388.221	2	27.52		0	0	F5:11624	20251105_Csap_ABPI_RedAlk_BR3_TR1.raw	0	0	0	0	20	27			PEAKS DB
58	155	AMP10.715_895	V.MAMC(+57.02)VGVVVKVMVI(-.98).V	Y	28.92	1533.83	14	-6.2	512.279	3	82.3	0	0		F3:34214	20251105_Csap_ABPI_RedAlk_BR2_TR1.raw	0	0	0	0	3	16	Carbamidomethylation; Amidation	C4:Carbamidomethylation:1000.00;I14:Amidation:1000.00	PEAKS DB
53	157	AMP10.597_946	K.PKGKRYV.D	Y	25.56	846.508	7	-1.7	283.175	3	19.65	0	0		F3:8278	20251105_Csap_ABPI_RedAlk_BR2_TR1.raw	0	0	0	0	6	12			PEAKS DB
62	243	AMP10.577_744	L.IVMKIMIIIKVM.M	Y	21.77	1430.88	12	-1.9	716.444	2	104.05	0	0		F3:42917	20251105_Csap_ABPI_RedAlk_BR2_TR1.raw	0	0	0	0	16	27			PEAKS DB
78	213	AMP10.581_036	K.IEKGQLVALA.L	Y	28.12	1040.62	10	1	521.319	2	76.2	0		0	F5:32913	20251105_Csap_ABPI_RedAlk_BR3_TR1.raw	0	0	0	0	17	26			PEAKS DB
26	305	AMP10.794_008	T.VFKGVFKTIVVF.K	Y	24.29	1382.83	12	-5.6	692.42	2	74.25	71047000		13690000	F1:31279	20251105_Csap_ABPI_RedAlk_BR1_TR1.raw	4	3	0	1	24	35			PEAKS DB
100	307	AMP10.427_251	V.MALVVLVVF.M	Y	35.41	989.598	9	-0.9	495.804	2	50.05	6309100		0	F6:22096	20251105_Csap_ABPI_RedAlk_BR3_TR2.raw	1	1	0	0	10	18			PEAKS DB
113	275	AMP10.663_834	T.KMRSRVKT.G	Y	22.18	1004.59	8	5.7	503.306	2	54.88	0		0	F1:23270	20251105_Csap_ABPI_RedAlk_BR1_TR1.raw	0	0	0	0	31	38			PEAKS DB
107	280	AMP10.242_446	E.KNLTKSKLMLNLSY(-.98).I	Y	25.87	1650.95	14	9	551.329	3	96.02	0	0		F4:39835	20251105_Csap_ABPI_RedAlk_BR2_TR2.raw	0	0	0	0	22	35	Amidation	Y14:Amidation:1000.00	PEAKS DB
224	274	AMP10.325_381	T.IKQKRIIV(-.98).G	Y	34.2	995.697	8	0.1	498.856	2	103.19		0	0	F4:42741	20251105_Csap_ABPI_RedAlk_BR2_TR2.raw	0	0	0	0	4	11	Amidation	V8:Amidation:1000.00	PEAKS DB
83	349	AMP10.166_128	C.KKKVLPG(-.98).K	Y	27.12	767.538	7	-9	384.773	2	26.82	0		0	F5:11279	20251105_Csap_ABPI_RedAlk_BR3_TR1.raw	0	0	0	0	6	12	Amidation	G7:Amidation:1000.00	PEAKS DB
128	415	AMP10.802_680	Q(-17.03)GRGVGGAKYT(-.98).S	Y	20.84	1074.56	11	-3.2	538.283	2	115.17	0	0		F3:47420	20251105_Csap_ABPI_RedAlk_BR2_TR1.raw	0	0	0	0	1	11	Pyro-glu from Q; Amidation	Q1:Pyro-glu from Q:1000.00;T11:Amidation:1000.00	PEAKS DB

## Sheet: Csap Method 5
Table S1.5. AMP identification results in the C.sapidus hemocyte using extraction method 5 (low centrifugation and reduction/alkylation) exported from PEAKS Studio XPro
Protein Group	Protein ID	Protein Accession	Peptide	Unique	-10lgP	Mass	Length	ppm	m/z	z	RT	Area Hemocyte BR1	Area Hemocyte BR2	Area Hemocyte BR3	Scan	Source File	#Feature	#Feature Hemocyte BR1	#Feature Hemocyte BR2	#Feature Hemocyte BR3	Start	End	PTM	AScore	Found By
35	73	AMP10.392_871	M.PGRLYKVFVSLPRILVKARK(-.98).S	Y	33.55	2338.48	20	-3.1	780.5	3	53.96	0	0		F4:20047	20251105_Csap_Hemocyte_BR2_TR2.raw	0	0	0	0	13	32	Amidation	K20:Amidation:1000.00	PEAKS DB
40	26	AMP10.702_231	K.KNLKFKVVYQ(-.98).K	Y	24.18	1264.77	10	-2.7	633.388	2	91.7	0		0	F1:34443	20251105_Csap_Hemocyte_BR1_TR1.raw	0	0	0	0	2	11	Amidation	Q10:Amidation:1000.00	PEAKS DB
1	99	AMP10.848_915	A.ILLKLIVLLLLI(-.98).V	Y	23.33	1375.03	12	1.2	459.351	3	111.53	0		0	F5:41473	20251105_Csap_Hemocyte_BR3_TR1.raw	0	0	0	0	15	26	Amidation	I12:Amidation:1000.00	PEAKS DB
78	25	AMP10.242_446	S.KLM(+15.99)LNLSYIKYT.I	Y	36.92	1501.82	12	-2.9	501.613	3	45.74		0	0	F4:17044	20251105_Csap_Hemocyte_BR2_TR2.raw	0	0	0	0	28	39	Oxidation (M)	M3:Oxidation (M):1000.00	PEAKS DB
29	47	AMP10.166_128	C.KKKVLPG(-.98).K	Y	44.5	767.538	7	0	384.776	2	124.1	1239800		627310	F2:46625	20251105_Csap_Hemocyte_BR1_TR2.raw	7	3	0	4	6	12	Amidation	G7:Amidation:1000.00	PEAKS DB
65	85	AMP10.559_788	K.KGGSKEGG(-.98).V	Y	35.67	717.377	8	5.9	359.698	2	26.06	642500	532460		F1:10445	20251105_Csap_Hemocyte_BR1_TR1.raw	5	3	2	0	12	19	Amidation	G8:Amidation:1000.00	PEAKS DB
150	52	AMP10.111_593	C.EQVHTLFTQNGAIPR.K	Y	42.49	1709.88	15	6	428.481	4	20.19	0		0	F5:8291	20251105_Csap_Hemocyte_BR3_TR1.raw	0	0	0	0	17	31			PEAKS DB
93	81	AMP10.597_946	K.PKGKRYV.D	Y	28.32	846.508	7	-4.5	283.175	3	22.47	0		0	F1:9064	20251105_Csap_Hemocyte_BR1_TR1.raw	0	0	0	0	6	12			PEAKS DB
68	212	AMP10.273_516	K.MAQVKLARKKIAH(-.98).V	Y	23.27	1491.92	13	-1.8	746.965	2	39.02	0		0	F1:15332	20251105_Csap_Hemocyte_BR1_TR1.raw	0	0	0	0	10	22	Amidation	H13:Amidation:1000.00	PEAKS DB
109	102	AMP10.021_648	P.NSPKPPKITIASK(-.98).T	Y	25.48	1378.83	13	3	690.424	2	110.93	0		0	F6:41007	20251105_Csap_Hemocyte_BR3_TR2.raw	0	0	0	0	23	35	Amidation	K13:Amidation:1000.00	PEAKS DB
112	139	AMP10.577_744	I.KVMMVDKK.R	Y	30.57	977.54	8	-8	489.773	2	37.74		0	0	F4:14129	20251105_Csap_Hemocyte_BR2_TR2.raw	0	0	0	0	25	32			PEAKS DB
151	189	AMP10.510_166	L.IFRFIRKLF.N	Y	23.68	1238.77	9	2.4	620.391	2	113.21	0		0	F5:42176	20251105_Csap_Hemocyte_BR3_TR1.raw	0	0	0	0	16	24			PEAKS DB
245	165	AMP10.020_274	V.GIILGAVLKMIK.K	Y	26.44	1254.81	12	1.8	628.413	2	17.54	0	0		F4:6929	20251105_Csap_Hemocyte_BR2_TR2.raw	0	0	0	0	13	24			PEAKS DB

## Sheet: HoA Method 1
Table S1.6. AMP identification results in the H.americanus hemolymph using extraction method 1 (acidified methanol only) exported from PEAKS Studio Xpro
Purple highlighted: In silico predicted AMPs
Protein Group	Protein ID	Accession	Peptide	Unique	-10lgP	Mass	Length	ppm	m/z	z	RT	Area AMeOH BR1	Area AMeOH BR2	Area AMeOH BR3	Fraction	Scan	Source File	#Feature	#Feature AMeOH BR1	#Feature AMeOH BR2	#Feature AMeOH BR3	Start	End	PTM	AScore	Found By	Protein Name
1	173	A0A8J5JJ87	A.VLLPKKTEKK	Y	70.95	1182.77	10	-1.1	592.392	2	12.31	1376400000	1480600000	2262600000	6	F6:6102	20251105_HoA_AMeOH_NP_BR3_TR2.raw	21	6	7	8	114	123			PEAKS DB	Histone H2A
2	175	A0A8J5MNE9	L.IRKLPFQRL.V	N	58.35	1169.74	9	0.2	390.921	3	30.12	1255900	13876000	300670000	5	F5:22280	20251105_HoA_AMeOH_NP_BR3_TR1.raw	10	2	2	6	63	71			PEAKS DB	Histone H3-like 13
1	173	A0A8J5JJ87	Q.AVLLPKKTEKK	Y	92.73	1253.81	11	0.3	627.911	2	13.04	163630000	261530000	200780000	6	F6:6806	20251105_HoA_AMeOH_NP_BR3_TR2.raw	20	6	7	7	113	123			PEAKS DB	Histone H2A
1	173	A0A8J5JJ87	V.LLPKKTEKK	Y	75.04	1083.7	9	1.1	542.859	2	12.31	98300000	112820000	119530000	6	F6:6125	20251105_HoA_AMeOH_NP_BR3_TR2.raw	30	10	10	10	115	123			PEAKS DB	Histone H2A
1	173	A0A8J5JJ87	G.VTIAQGGVLPNIQA.V	Y	113.27	1379.78	14	-0.4	690.896	2	45.07	27670000	80717000	53424000	4	F4:36319	20251105_HoA_AMeOH_NP_BR2_TR2.raw	6	2	2	2	100	113			PEAKS DB	Histone H2A
1	173	A0A8J5JJ87	Y.AERVGAGAPVYLAA.V	Y	105.61	1343.72	14	-0.5	672.867	2	32.38	285930	3052300	43733000	6	F6:24198	20251105_HoA_AMeOH_NP_BR3_TR2.raw	5	2	1	2	40	53			PEAKS DB	Histone H2A
1	173	A0A8J5JJ87	L.PKKTEKK	Y	76.44	857.533	7	0.7	429.774	2	12.31	31043000	34778000	36801000	6	F6:6120	20251105_HoA_AMeOH_NP_BR3_TR2.raw	17	6	5	6	117	123			PEAKS DB	Histone H2A
1	173	A0A8J5JJ87	Y.AERVGAGAPVYLA.A	Y	96.22	1272.68	13	-0.7	637.348	2	28.96	344850	10219000	35768000	4	F4:21153	20251105_HoA_AMeOH_NP_BR2_TR2.raw	6	2	2	2	40	52			PEAKS DB	Histone H2A
1	173	A0A8J5JJ87	L.LPKKTEKK	Y	86.2	970.617	8	1.2	486.317	2	12.31	24605000	30789000	31665000	6	F6:6121	20251105_HoA_AMeOH_NP_BR3_TR2.raw	16	5	6	5	116	123			PEAKS DB	Histone H2A
1	173	A0A8J5JJ87	D.EELNKLLSGVTIAQGGVLPNIQA.V	Y	107.32	2363.31	23	-1.4	1182.66	2	56.32		147970	29407000	3	F3:46480	20251105_HoA_AMeOH_NP_BR2_TR1.raw	2	0	1	1	91	113			PEAKS DB	Histone H2A
1	173	A0A8J5JJ87	Y.AERVGAGAPVYL.A	Y	104.82	1201.65	12	0.1	601.83	2	34.2	0	21358000	27783000	6	F6:25822	20251105_HoA_AMeOH_NP_BR3_TR2.raw	4	0	2	2	40	51			PEAKS DB	Histone H2A
1	173	A0A8J5JJ87	L.AAVM(+15.99)EYL.A	Y	70.06	811.379	7	0	406.697	2	29.67	4062800	26422000	16834000	2	F2:21059	20251105_HoA_AMeOH_NP_BR1_TR2.raw	8	2	3	3	52	58	Oxidation (M)	M4:Oxidation (M):1000.00	PEAKS DB	Histone H2A
1	173	A0A8J5JJ87	L.NKLLSGVTIAQGGVLPNIQA.V	Y	142.18	1992.14	20	0.5	665.053	3	51.15		403680	16196000	6	F6:41550	20251105_HoA_AMeOH_NP_BR3_TR2.raw	3	0	1	2	94	113			PEAKS DB	Histone H2A
1	173	A0A8J5JJ87	L.AIRNDEELNKLLSGVTIAQGGVLPNIQ.A	Y	102.43	2861.56	27	0.8	954.862	3	56.47		27316000	15248000	3	F3:46181	20251105_HoA_AMeOH_NP_BR2_TR1.raw	2	0	1	1	86	112			PEAKS DB	Histone H2A
1	173	A0A8J5JJ87	L.AAEVLEL.A	Y	47.34	743.407	7	0.7	372.711	2	40.51	1308800	5075100	13472000	1	F1:31077	20251105_HoA_AMeOH_NP_BR1_TR1.raw	6	2	2	2	59	65			PEAKS DB	Histone H2A
1	173	A0A8J5JJ87	L.AAVMEYL.A	Y	52.36	795.384	7	0.7	398.699	2	42.88	750340	17179000	12634000	6	F6:33944	20251105_HoA_AMeOH_NP_BR3_TR2.raw	6	2	2	2	52	58			PEAKS DB	Histone H2A
4	199	B2MVV5	D.AQQWLSH	Y	77.28	868.419	7	0.3	435.217	2	18.89	715060	17115000	10132000	4	F4:11935	20251105_HoA_AMeOH_NP_BR2_TR2.raw	5	2	2	1	117	123			PEAKS DB	Anti-lipopolysaccharide factor 1
1	173	A0A8J5JJ87	A.QGGVLPNIQA.V	Y	104.14	995.54	10	0.5	498.777	2	35.77	11170000	18191000	7781700	6	F6:27478	20251105_HoA_AMeOH_NP_BR3_TR2.raw	6	2	2	2	104	113			PEAKS DB	Histone H2A
1	173	A0A8J5JJ87	L.AGNAARDNKKTRIIPRHLQL.A	Y	88.21	2271.3	20	-0.2	568.833	4	19.94	374270	5230600	5937700	6	F6:12963	20251105_HoA_AMeOH_NP_BR3_TR2.raw	4	1	1	2	66	85			PEAKS DB	Histone H2A
4	199	B2MVV5	D.FVNKAFQAG.L	Y	74.3	980.508	9	0	491.261	2	19.3		1361400	5199300	2	4	F4:12366	20251105_HoA_AMeOH_NP_BR2_TR2.raw	3	0	1	2	102	110			PEAKS DB
1	173	A0A8J5JJ87	R.HLQLAIR.N	N	52.53	849.518	7	1.3	425.767	2	21.48	141200		5710000	5	F5:14334	20251105_HoA_AMeOH_NP_BR3_TR1.raw	2	1	0	1	82	88			PEAKS DB	Histone H2A
9	191	A0A8J5TNY7	R.HLQLAIR.G	N	52.53	849.518	7	1.3	425.767	2	21.48	141200		5710000	5	F5:14334	20251105_HoA_AMeOH_NP_BR3_TR1.raw	2	1	0	1	86	92			PEAKS DB	Histone H2A
2	175	A0A8J5MNE9	M.ARTKQTARKSTGGKAPRKQLA.T	N	66.85	2253.31	21	1.2	451.671	5	10.77	129770	2954100	427190	3	3	F3:4624	20251105_HoA_AMeOH_NP_BR2_TR1.raw	3	1	1	1	2	22			PEAKS DB
1	173	A0A8J5JJ87	L.ELAGNAARDNKKTRIIPRHLQL.A	Y	73.97	2513.43	22	0	629.365	4	22.85	5119400	58456000	4962700	1	F1:14858	20251105_HoA_AMeOH_NP_BR1_TR1.raw	4	2	1	1	64	85			PEAKS DB	Histone H2A
1	173	A0A8J5JJ87	L.SGVTIAQGGVLPNIQA.V	Y	113.69	1523.83	16	-0.2	762.923	2	47.22	219880	1000800	4063700	6	F6:37936	20251105_HoA_AMeOH_NP_BR3_TR2.raw	5	1	2	2	98	113			PEAKS DB	Histone H2A
1	173	A0A8J5JJ87	L.AIRNDEELNKLLSG.V	Y	111.61	1570.83	14	0.1	524.618	3	37.05	3734800	0	4051800	2	F2:27883	20251105_HoA_AMeOH_NP_BR1_TR2.raw	4	2	0	2	86	99			PEAKS DB	Histone H2A
1	173	A0A8J5JJ87	L.AGNAARDNKKTRIIPRHLQLAIRND.E	Y	86.03	2840.6	25	1.6	711.157	4	23.74		649650	2830900	5	F5:16433	20251105_HoA_AMeOH_NP_BR3_TR1.raw	2	0	1	1	66	90			PEAKS DB	Histone H2A
1	173	A0A8J5JJ87	L.AAEVLELAGNAARDNKKTRIIPRHLQLA.I	Y	98.63	3067.74	28	1.2	614.555	5	37.51		36156000	2285200	4	F4:29033	20251105_HoA_AMeOH_NP_BR2_TR2.raw	4	0	3	1	59	86			PEAKS DB	Histone H2A
1	173	A0A8J5JJ87	T.IAQGGVLPNIQA.V	Y	90.55	1179.66	12	2	590.839	2	38.6		2270400	2129300	6	F6:30049	20251105_HoA_AMeOH_NP_BR3_TR2.raw	3	0	1	2	102	113			PEAKS DB	Histone H2A
1	173	A0A8J5JJ87	A.IRNDEELNKL.L	Y	100.83	1242.66	10	-0.6	622.335	2	20.2	2792300	4850400	2015900	6	F6:13374	20251105_HoA_AMeOH_NP_BR3_TR2.raw	10	4	3	3	87	96			PEAKS DB	Histone H2A
1	173	A0A8J5JJ87	G.VTIAQGGVLPNIQ.A	Y	96.11	1308.74	13	0.6	655.378	2	42.07	756930	3296100	1795700	3	F3:33346	20251105_HoA_AMeOH_NP_BR2_TR1.raw	3	1	1	1	100	112			PEAKS DB	Histone H2A
1	173	A0A8J5JJ87	L.LSGVTIAQGGVLPNIQ.A	Y	96.17	1565.88	16	-1	783.945	2	48.61	745950	696110	1700800	1	F1:38531	20251105_HoA_AMeOH_NP_BR1_TR1.raw	5	2	2	1	97	112			PEAKS DB	Histone H2A
1	173	A0A8J5JJ87	L.LSGVTIAQGGVLPNIQA.V	Y	126.24	1636.91	17	0.4	819.465	2	50.04	8065100	10809000	1621300	1	F1:39758	20251105_HoA_AMeOH_NP_BR1_TR1.raw	5	2	2	1	97	113			PEAKS DB	Histone H2A
8	190	A0A8J5N3Q1	A.AAIAALNERSGSSRQAILKY.I	Y	38.86	2118.15	20	0.6	707.059	3	31.97		0	1391600	6	F6:24034	20251105_HoA_AMeOH_NP_BR3_TR2.raw	1	0	0	1	75	94			PEAKS DB	Histone H1.0-like
1	173	A0A8J5JJ87	A.IRNDEEL.N	Y	60.09	887.435	7	0	444.725	2	15.53	0		1101600	6	F6:9159	20251105_HoA_AMeOH_NP_BR3_TR2.raw	2	0	0	2	87	93			PEAKS DB	Histone H2A
4	199	B2MVV5	G.LITERDAQQWLSH	Y	72.58	1595.81	13	1.8	532.943	3	37.96	3796800	6285000	1096200	3	F3:29418	20251105_HoA_AMeOH_NP_BR2_TR1.raw	4	2	1	1	111	123			PEAKS DB	Anti-lipopolysaccharide factor 1
1	173	A0A8J5JJ87	L.AIRNDEELNKL.L	Y	94.95	1313.69	11	0.8	438.906	3	21.06	4423200	5669100	985640	3	F3:13904	20251105_HoA_AMeOH_NP_BR2_TR1.raw	4	2	1	1	86	96			PEAKS DB	Histone H2A
5	193	A0A8J5JI03	L.KERTGSSRQAILKYIIA.N	Y	56.11	1933.11	17	1.9	645.379	3	36.42		999450	978530	5	F5:27991	20251105_HoA_AMeOH_NP_BR3_TR1.raw	3	0	2	1	41	57			PEAKS DB	Histone H1-delta-like
1	173	A0A8J5JJ87	L.AIRNDEEL.N	Y	73.46	958.472	8	2.8	480.245	2	16.52	362490	662990	892120	6	F6:10030	20251105_HoA_AMeOH_NP_BR3_TR2.raw	4	1	1	2	86	93			PEAKS DB	Histone H2A
1	173	A0A8J5JJ87	A.IRNDEELNKLLSG.V	Y	115.28	1499.79	13	2.5	500.94	3	35.68		7327000	866320	4	F4:27395	20251105_HoA_AMeOH_NP_BR2_TR2.raw	3	0	2	1	87	99			PEAKS DB	Histone H2A
1	173	A0A8J5JJ87	E.VLELAGNAARDNKKTRIIPRHLQLA.I	Y	57.95	2796.62	25	-1.4	700.161	4	29.27		267880	629700	4	F4:21582	20251105_HoA_AMeOH_NP_BR2_TR2.raw	2	0	1	1	62	86			PEAKS DB	Histone H2A
2	175	A0A8J5MNE9	M.ARTKQTARKSTGGKAPRKQLA.T	N	66.85	2253.31	21	1.2	451.671	5	10.77	129770	2954100	427190	3	F3:4624	20251105_HoA_AMeOH_NP_BR2_TR1.raw	3	1	1	1	2	22			PEAKS DB	Histone H3-like 13
8	190	A0A8J5N3Q1	A.MADAAASPAKK.A	Y	41.81	1059.54	11	7.9	530.781	2	33.24		0	283230	5	F5:25138	20251105_HoA_AMeOH_NP_BR3_TR1.raw	1	0	0	1	44	54			PEAKS DB	Histone H1.0-like
4	199	B2MVV5	A.Q(-17.03)GWAAVAAAVASKVVGL.W	Y	119.14	1579.87	17	3.8	790.946	2	70.22		432190	68578	4	F4:59183	20251105_HoA_AMeOH_NP_BR2_TR2.raw	3	0	2	1	26	42	Pyro-glu from Q	Q1:Pyro-glu from Q:1000.00	PEAKS DB	Anti-lipopolysaccharide factor 1
5	193	A0A8J5JI03	L.KERTGSSRQAILKYIIAN.Y	Y	70.38	2047.15	18	-0.1	512.796	4	35.27		28435000	0	6	F6:27055	20251105_HoA_AMeOH_NP_BR3_TR2.raw	3	0	3	0	41	58			PEAKS DB	Histone H1-delta-like
1	173	A0A8J5JJ87	Y.LAAEVLELAGNAARDNKKTRIIPRHLQL.A	Y	50.55	3109.78	28	-1.1	622.963	5	46.59		12608000	0	3	F3:37788	20251105_HoA_AMeOH_NP_BR2_TR1.raw	2	0	2	0	58	85			PEAKS DB	Histone H2A
1	173	A0A8J5JJ87	A.VLLPKKTEK.K	Y	63.43	1054.67	9	0.7	352.566	3	12.3	831870	772390	0	4	F4:6018	20251105_HoA_AMeOH_NP_BR2_TR2.raw	6	3	3	0	114	122			PEAKS DB	Histone H2A
4	199	B2MVV5	A.VAAAVASKVVGL.W	Y	78.48	1083.67	12	-1.1	542.839	2	32.19		313680	0	4	F4:24223	20251105_HoA_AMeOH_NP_BR2_TR2.raw	1	0	1	0	31	42			PEAKS DB	Anti-lipopolysaccharide factor 1
1	173	A0A8J5JJ87	A.IRNDEELNKLLSGVTIAQGGVLPNIQA.V	Y	86.45	2861.56	27	-1.6	716.396	4	56.58		0	0	6	F6:46671	20251105_HoA_AMeOH_NP_BR3_TR2.raw	0	0	0	0	87	113			PEAKS DB	Histone H2A
1	173	A0A8J5JJ87	L.LRKGNYAERVGAGAPVYLAA.V	Y	60.05	2075.13	20	-0.3	692.716	3	31.01		0	0	5	F5:23103	20251105_HoA_AMeOH_NP_BR3_TR1.raw	0	0	0	0	34	53			PEAKS DB	Histone H2A
2	175	A0A8J5MNE9	S.AVM(+15.99)ALQE.A	N	35.83	776.374	7	-2.1	389.193	2	6.61		0	0	5	F5:2553	20251105_HoA_AMeOH_NP_BR3_TR1.raw	0	0	0	0	89	95	Oxidation (M)	M3:Oxidation (M):1000.00	PEAKS DB	Histone H3-like 13
2	175	A0A8J5MNE9	S.EGTKAVTKHTSSK	Y	23.89	1372.73	13	-3.1	687.371	2	44.96		0	0	5	F5:35913	20251105_HoA_AMeOH_NP_BR3_TR1.raw	0	0	0	0	171	183			PEAKS DB	Histone H3-like 13
4	199	B2MVV5	A.Q(-17.03)GWAAVAAAVASKVVGLWQNGH.V	Y	36.47	2202.13	22	2.2	1102.08	2	73.69		0	0	5	F5:62269	20251105_HoA_AMeOH_NP_BR3_TR1.raw	0	0	0	0	26	47	Pyro-glu from Q	Q1:Pyro-glu from Q:1000.00	PEAKS DB	Anti-lipopolysaccharide factor 1
79	275	A0A8J5N454	E.E(-18.01)TVCKPPNYGIIGT.G	Y	24.97	1472.73	14	-1.8	737.373	2	41.75		0	0	5	F5:32962	20251105_HoA_AMeOH_NP_BR3_TR1.raw	0	0	0	0	97	110	Pyro-glu from E	E1:Pyro-glu from E:1000.00	PEAKS DB	Putative crustin-like antimicrobial peptide 17
4	199	B2MVV5	G.KTTRDFVNKAFQAGL.I	Y	39.82	1694.91	15	5.3	848.467	2	59.29	0		0	1	F1:48339	20251105_HoA_AMeOH_NP_BR1_TR1.raw	0	0	0	0	97	111			PEAKS DB	Anti-lipopolysaccharide factor 1
7	198	A0A8J5MTT5	G.SSILPVTPSCVFWCNFPAAVNAGASYCCINSNQRIVE.N	Y	69.41	3959.85	37	3.3	1320.96	3	62.71	0		0	5	F5:52189	20251105_HoA_AMeOH_NP_BR3_TR1.raw	0	0	0	0	17	53			PEAKS DB	Crustin-like antimicrobial peptide 4
82	246	A0A8J5KIK4	F.GNFGSVG.Q	Y	24.43	636.287	7	4.5	319.152	2	44.3	0		0	5	F5:35311	20251105_HoA_AMeOH_NP_BR3_TR1.raw	0	0	0	0	70	76			PEAKS DB	Putative crustin-like antimicrobial peptide 11
1	173	A0A8J5JJ87	L.ELAGNAARDNKKTRIIPRHLQLA.I	Y	78.19	2584.47	23	-1.4	647.123	4	20.87	4021900	42862000		2	F2:13238	20251105_HoA_AMeOH_NP_BR1_TR2.raw	4	2	2	0	64	86			PEAKS DB	Histone H2A
1	173	A0A8J5JJ87	D.EELNKLLSG.V	Y	77.61	1001.54	9	1.1	501.777	2	32.1	1581900	2552700		1	F1:23306	20251105_HoA_AMeOH_NP_BR1_TR1.raw	4	2	2	0	91	99			PEAKS DB	Histone H2A
1	173	A0A8J5JJ87	L.LSGVTIAQGGVL.P	Y	84.37	1113.64	12	-1.1	557.826	2	43.09	523840	928150		2	F2:33466	20251105_HoA_AMeOH_NP_BR1_TR2.raw	2	1	1	0	97	108			PEAKS DB	Histone H2A
1	173	A0A8J5JJ87	T.IAQGGVLPNIQ.A	Y	61.27	1108.62	11	-0.2	555.319	2	34.67	146730	555880		4	F4:26407	20251105_HoA_AMeOH_NP_BR2_TR2.raw	2	1	1	0	102	112			PEAKS DB	Histone H2A
1	173	A0A8J5JJ87	A.QGGVLPNIQ.A	Y	39.8	924.503	9	0.5	463.259	2	31.24	294680	386590		4	F4:23400	20251105_HoA_AMeOH_NP_BR2_TR2.raw	2	1	1	0	104	112			PEAKS DB	Histone H2A
1	173	A0A8J5JJ87	D.EELNKLLSGVTIAQGGVL.P	Y	133.75	1840.03	18	3.2	921.025	2	55.11	0	0		4	F4:45327	20251105_HoA_AMeOH_NP_BR2_TR2.raw	0	0	0	0	91	108			PEAKS DB	Histone H2A
1	173	A0A8J5JJ87	G.KVKGKSKS.R	Y	24.45	860.544	8	-3.9	431.278	2	12.41	0	0		2	F2:5617	20251105_HoA_AMeOH_NP_BR1_TR2.raw	0	0	0	0	9	16			PEAKS DB	Histone H2A
6	194	A0A8J5NEV2	K.RSTITSREIQT.A	N	44.51	1290.69	11	-5.4	646.348	2	27.18	0	0		1	F1:18874	20251105_HoA_AMeOH_NP_BR1_TR1.raw	0	0	0	0	84	94			PEAKS DB	Histone H2B
8	190	A0A8J5N3Q1	K.QVKGAGASGSFRINKPAVE.D	Y	55.85	1915.03	19	-0.3	479.764	4	20.16	0	0		4	F4:13190	20251105_HoA_AMeOH_NP_BR2_TR2.raw	0	0	0	0	125	143			PEAKS DB	Histone H1.0-like

## Sheet: HoA Method 2
Table S1.7. AMP identification results in the H.americanus hemolymph using extraction method 2 (acidified methanol, MWCO, Reduction/Alkylation) exported from PEAKS Studio XPro
Purple highlighted: In silico predicted AMPs
Protein Group	Protein ID	Accession	Peptide	Unique	-10lgP	Mass	Length	ppm	m/z	z	RT	Area AMeOH RedAlk BR1	Area AMeOH RedAlk BR2	Area AMeOH RedAlk BR3	Fraction	Scan	Source File	#Feature	#Feature AMeOH RedAlk BR1	#Feature AMeOH RedAlk BR2	#Feature AMeOH RedAlk BR3	Start	End	PTM	AScore	Found By	Protein Name
1	1	A0A8J5JJ87	A.VLLPKKTEKK	Y	59.84	1182.77	10	-0.5	395.264	3	12.38	10162000	162010000	122280000	6	F6:4877	20251105_HoA_AMeOH_RedAlk_NP_BR3_TR2.raw	12	2	3	7	114	123			PEAKS DB	Histone H2A
1	1	A0A8J5JJ87	Q.AVLLPKKTEKK	Y	70.42	1253.81	11	-1.1	627.91	2	13.09	23891000	1012800	37774000	2	F2:5482	20251105_HoA_AMeOH_RedAlk_NP_BR1_TR2.raw	10	3	2	5	113	123			PEAKS DB	Histone H2A
1	1	A0A8J5JJ87	V.LLPKKTEKK	Y	62.35	1083.7	9	1	542.859	2	13.05	1908300	31732000	5450600	6	F6:5507	20251105_HoA_AMeOH_RedAlk_NP_BR3_TR2.raw	17	4	8	5	115	123			PEAKS DB	Histone H2A
2	2	A2TEF5	T.VGLGSSIL.P	Y	22.26	744.438	8	-0.9	373.226	2	13.91		180500	4908100	4	F4:6330	20251105_HoA_AMeOH_RedAlk_NP_BR2_TR2.raw	2	0	1	1	13	20			PEAKS DB	Crustin-like protein
1	1	A0A8J5JJ87	L.PKKTEKK	Y	64.46	857.533	7	0.1	429.774	2	12.37		10821000	1067000	6	F6:4923	20251105_HoA_AMeOH_RedAlk_NP_BR3_TR2.raw	9	0	6	3	117	123			PEAKS DB	Histone H2A
11	48	A0A8J5JTI5	R.C(+57.02)VRNC(+57.02)LVLADTRNL.K	Y	23.17	1702.86	14	-6.2	568.624	3	44.88	0		1015700	2	F2:34319	20251105_HoA_AMeOH_RedAlk_NP_BR1_TR2.raw	1	0	0	1	249	262	Carbamidomethylation	C1:Carbamidomethylation:1000.00;C5:Carbamidomethylation:1000.00	PEAKS DB	Histone H2A-like 3
1	1	A0A8J5JJ87	L.LPKKTEKK	Y	72.71	970.617	8	-1	486.316	2	12.39	113260	8115800	928730	6	F6:4949	20251105_HoA_AMeOH_RedAlk_NP_BR3_TR2.raw	7	1	4	2	116	123			PEAKS DB	Histone H2A
2	2	A2TEF5	G.SSILPVTPSC(+57.02)VF.W	Y	146.12	1305.66	12	-0.7	653.839	2	53.64		7717400	761130	3	F3:42616	20251105_HoA_AMeOH_RedAlk_NP_BR2_TR1.raw	3	0	2	1	17	28	Carbamidomethylation	C10:Carbamidomethylation:1000.00	PEAKS DB	Crustin-like protein
73	51	A0A8J5JRI7	G.EGGIENIAIGKDSSR.G	Y	28.26	1544.78	15	8.7	515.938	3	14.01	86097		497700	2	F2:6260	20251105_HoA_AMeOH_RedAlk_NP_BR1_TR2.raw	2	1	0	1	159	173			PEAKS DB	Putative crustin-like antimicrobial peptide 19
2	2	A2TEF5	G.SSILPVTPSC(+57.02)VFW.C	Y	73	1491.74	13	-0.1	746.879	2	60.34		1503100	265610	4	F4:48767	20251105_HoA_AMeOH_RedAlk_NP_BR2_TR2.raw	4	0	2	2	17	29	Carbamidomethylation	C10:Carbamidomethylation:1000.00	PEAKS DB	Crustin-like protein
1	1	A0A8J5JJ87	L.LSGVTIAQGGVLPNIQA.V	Y	119.1	1636.91	17	-0.5	819.464	2	49.99		1231900	157550	3	F3:39238	20251105_HoA_AMeOH_RedAlk_NP_BR2_TR1.raw	2	0	1	1	97	113			PEAKS DB	Histone H2A
59	75	A0A8J5KNN2	C.SAALYAPPVVELTC(+57.02)PVA.G	Y	35.97	1756.91	17	1.2	440.235	4	20.57	846390	2250300	0	3	F3:12191	20251105_HoA_AMeOH_RedAlk_NP_BR2_TR1.raw	3	1	2	0	8	24	Carbamidomethylation	C14:Carbamidomethylation:1000.00	PEAKS DB	Uncharacterized crustin 7-like
75	65	A0A8J5JAQ5	S.SSTLQDK(-.98).R	Y	30.01	776.403	7	1	389.209	2	86.71	0	0	0	6	F6:58387	20251105_HoA_AMeOH_RedAlk_NP_BR3_TR2.raw	0	0	0	0	20	26	Amidation	K7:Amidation:1000.00	PEAKS DB	Anti-lipopolysaccharide factor-like 2
2	2	A2TEF5	V.TVGLGSSILP.V	Y	51.26	942.539	10	-8.2	472.273	2	30.66		0	0	3	F3:21443	20251105_HoA_AMeOH_RedAlk_NP_BR2_TR1.raw	0	0	0	0	12	21			PEAKS DB	Crustin-like protein
9	15	A0A8J5MW26	L.LGHPC(+57.02)IL.E	Y	35.61	808.427	7	-1.5	405.22	2	72.48		0	0	5	F5:50338	20251105_HoA_AMeOH_RedAlk_NP_BR3_TR1.raw	0	0	0	0	234	240	Carbamidomethylation	C5:Carbamidomethylation:1000.00	PEAKS DB	Anti-lipopolysaccharide factor-like 8
9	15	A0A8J5MW26	A.KPSC(+57.02)NTKNRPFST.R	Y	22.31	1535.75	13	-2.1	768.881	2	71.63		0	0	5	F5:49625	20251105_HoA_AMeOH_RedAlk_NP_BR3_TR1.raw	0	0	0	0	62	74	Carbamidomethylation	C4:Carbamidomethylation:1000.00	PEAKS DB	Anti-lipopolysaccharide factor-like 8
2	2	A2TEF5	G.LGSSILP.V	N	31.24	685.401	7	9.1	229.476	3	37.67	1459700		0	6	F6:25944	20251105_HoA_AMeOH_RedAlk_NP_BR3_TR2.raw	1	1	0	0	15	21			PEAKS DB	Crustin-like protein
28	38	A0A8J5N3Q1	ARTKQTARKSTGGKAPRKQLT	Y	43.24	950.49	9	-3.5	476.25	2	40.44	0		0	5	F5:28058	20251105_HoA_AMeOH_RedAlk_NP_BR3_TR1.raw	0	0	0	0	67	75			PEAKS DB	Histone H1.0-like
32	45	A0A8J5MRX0	L.LIRKLPFQR.L	Y	31.06	1169.74	9	0.6	390.921	3	23.84	0		0	2	F2:15055	20251105_HoA_AMeOH_RedAlk_NP_BR1_TR2.raw	0	0	0	0	91	99			PEAKS DB	Histone H3-like 8 (Fragment)
73	51	A0A8J5JRI7	S.IGEGGIENIA.I	Y	31.58	971.492	10	-8.3	486.749	2	25.29	2359000	4033900		2	F2:16390	20251105_HoA_AMeOH_RedAlk_NP_BR1_TR2.raw	3	2	1	0	157	166			PEAKS DB	Putative crustin-like antimicrobial peptide 19
32	45	A0A8J5MRX0	M.ARTKQTARKSTGGKAPRKQLA.T	N	38.12	2253.31	21	1.6	451.671	5	11.04	785300	805210		1	F1:3992	20251105_HoA_AMeOH_RedAlk_NP_BR1_TR1.raw	2	1	1	0	31	51			PEAKS DB	Histone H3-like 8 (Fragment)
54	80	A0A8J5MLD4	K.RSTITSREIQT.A	N	34.74	1290.69	11	4.4	646.355	2	62.96	0	0		4	F4:51269	20251105_HoA_AMeOH_RedAlk_NP_BR2_TR2.raw	0	0	0	0	84	94			PEAKS DB	Histone H2B
104	96	A0A8J5KIK4	F.GNFGSVG.Q	Y	41.35	636.287	7	3.7	319.152	2	47.45	0	0		1	F1:36704	20251105_HoA_AMeOH_RedAlk_NP_BR1_TR1.raw	0	0	0	0	70	76			PEAKS DB	Putative crustin-like antimicrobial peptide 11

## Sheet: HoA Method 3
Table S1.8. AMP identification results in the H.americanus hemolymph using extraction method 3 (anticoagulant buffer, protease inhibitor, acidified methanol, MWCO) exported from PEAKS Studio XPro
Purple highlighted: In silico predicted AMPs
Protein Group	Protein ID	Accession	Peptide	Unique	-10lgP	Mass	Length	ppm	m/z	z	RT	Area ABPI BR1	Area ABPI BR2	Area ABPI BR3	Fraction	Scan	Source File	#Feature	#Feature ABPI BR1	#Feature ABPI BR2	#Feature ABPI BR3	Start	End	PTM	AScore	Found By	Protein Name
1	1	A0A8J5JJ87	Q.AVLLPKKTEKK	Y	93.89	1253.81	11	-1.3	627.91	2	12.64	307310000	503070000	72319000	6	F6:5926	20251114_HoA_ABPI_NP_BR3_TR2.raw	15	5	6	4	113	123			PEAKS DB	Histone H2A
1	1	A0A8J5JJ87	A.VLLPKKTEKK	Y	74.62	1182.77	10	0.6	395.264	3	12.17	95022000	497170000	7494700	2	F2:5683	20251114_HoA_ABPI_NP_BR1_TR2.raw	14	6	6	2	114	123			PEAKS DB	Histone H2A
1	1	A0A8J5JJ87	T.IAQGGVLPNIQAVLLPKKTEKK	Y	124.94	2344.42	22	-0.5	587.112	4	47.32	47196000	10076000		3	F3:36003	20251114_HoA_ABPI_NP_BR2_TR1.raw	7	5	2	0	102	123			PEAKS DB	Histone H2A
94	110	A0A8J5K4H8	T.AEILELASNVASATKM(+15.99)I(-.98).R	Y	33.11	1774.95	17	-1.2	592.657	3	20.02	41266000	0		3	F3:11827	20251114_HoA_ABPI_NP_BR2_TR1.raw	1	1	0	0	59	75	Oxidation (M); Amidation	M16:Oxidation (M):1000.00;I17:Amidation:1000.00	PEAKS DB	Histone H2A-like 2
1	1	A0A8J5JJ87	V.LLPKKTEKK	Y	71.13	1083.7	9	1.4	542.859	2	12.15	23676000	37914000	0	2	F2:5714	20251114_HoA_ABPI_NP_BR1_TR2.raw	13	5	8	0	115	123			PEAKS DB	Histone H2A
104	125	A0A8J5JTA5	R.KPVTPIR.C	Y	22.39	809.512	7	-8.2	405.76	2	31.18	7543600		33026000	6	F6:21185	20251114_HoA_ABPI_NP_BR3_TR2.raw	2	1	0	1	69	75			PEAKS DB	Putative crustin-like antimicrobial peptide 16
3	7	A0A8J5J9E7	P.PKTSGKAAKKAGKAQKAIA.K	Y	30.41	1853.12	19	-6.3	618.71	3	45.1	7254100		51926000	5	F5:32022	20251114_HoA_ABPI_NP_BR3_TR1.raw	4	1	0	3	3	21			PEAKS DB	Histone H2B
7	38	A0A8J5N3Q1	K.QVKGAGASGSFRINKPAVE.D	Y	75.16	1915.03	19	1.8	479.765	4	19.77	6822300	4608500		2	F2:11121	20251114_HoA_ABPI_NP_BR1_TR2.raw	7	3	4	0	125	143			PEAKS DB	Histone H1.0-like
1	1	A0A8J5JJ87	T.IAQGGVLPNIQ.A	Y	77.99	1108.62	11	1	555.32	2	35.18	5333900	5235900	0	6	F6:23152	20251114_HoA_ABPI_NP_BR3_TR2.raw	2	1	1	0	102	112			PEAKS DB	Histone H2A
6	25	A0A8J5JI03	K.KAGVRLKYALKKGVSNGA(-.98).L	Y	29.95	1858.13	18	-7.1	620.378	3	70.84	4836900		0	6	F6:54339	20251114_HoA_ABPI_NP_BR3_TR2.raw	1	1	0	0	66	83	Amidation	A18:Amidation:1000.00	PEAKS DB	Histone H1-delta-like
2	3	A0A8J5MNE9	M.ARTKQTARKSTGGKAPRKQLA.T	N	89.65	2253.31	21	1.1	451.671	5	10.86	4681800	8300300		4	F4:4662	20251114_HoA_ABPI_NP_BR2_TR2.raw	6	2	4	0	2	22			PEAKS DB	Histone H3-like 13
83	69	A0A8J5JRI7	S.IGEGGIENIA.I	Y	39.38	971.492	10	-9.8	486.749	2	25.71	4204100	31485000	477120	5	F5:15745	20251114_HoA_ABPI_NP_BR3_TR1.raw	4	1	2	1	157	166			PEAKS DB	Putative crustin-like antimicrobial peptide 19
1	1	A0A8J5JJ87	L.PKKTEKK	Y	70.81	857.533	7	-1.5	429.773	2	12.65	3412300	8991000	0	6	F6:5989	20251114_HoA_ABPI_NP_BR3_TR2.raw	6	2	4	0	117	123			PEAKS DB	Histone H2A
31	54	A0A8J5JTI5	R.NLKSLALPSIG(-.98).S	Y	29.72	1110.68	11	6.7	556.349	2	26.13	2143200		0	6	F6:15991	20251114_HoA_ABPI_NP_BR3_TR2.raw	1	1	0	0	261	271	Amidation	G11:Amidation:1000.00	PEAKS DB	Histone H2A-like 3
6	25	A0A8J5JI03	K.QVKGAGASGSFKLAKDEVKPIAKKPVA.K	Y	39.62	2723.57	27	0	545.721	5	20.23	1898600	2539900		4	F4:11865	20251114_HoA_ABPI_NP_BR2_TR2.raw	2	1	1	0	86	112			PEAKS DB	Histone H1-delta-like
1	1	A0A8J5JJ87	S.GVTIAQGGVLPNIQ.A	Y	93.64	1365.76	14	1.8	683.889	2	43.68	989740	0	123920	3	F3:32678	20251114_HoA_ABPI_NP_BR2_TR1.raw	2	1	0	1	99	112			PEAKS DB	Histone H2A
1	1	A0A8J5JJ87	LKGVSNGALKQVKGG	Y	72.79	1179.66	12	-0.3	590.838	2	37.93	729550	1104200		3	F3:27395	20251114_HoA_ABPI_NP_BR2_TR1.raw	3	2	1	0	102	113			PEAKS DB	Histone H2A
6	25	A0A8J5JI03	L.KKGVSNGALK(-.98).Q	Y	24.5	999.619	10	-5.6	500.814	2	34.55	719980		0	2	F2:24162	20251114_HoA_ABPI_NP_BR1_TR2.raw	1	1	0	0	76	85	Amidation	K10:Amidation:1000.00	PEAKS DB	Histone H1-delta-like
1	1	A0A8J5JJ87	L.SGVTIAQGGVLPNIQ.A	Y	95.2	1452.79	15	1	727.405	2	44.3	649940	571190		3	F3:33170	20251114_HoA_ABPI_NP_BR2_TR1.raw	3	1	2	0	98	112			PEAKS DB	Histone H2A
3	7	A0A8J5J9E7	S.EGTKAVTKYTSSK	Y	104.27	1398.74	13	-0.2	467.252	3	12.48	646560	802020	208240	6	F6:5904	20251114_HoA_ABPI_NP_BR3_TR2.raw	4	1	2	1	111	123			PEAKS DB	Histone H2B
4	3	A0A8J5MNE9	PTSGKAAKKAGKAQKAIAKG	N	54.78	952.596	9	1.3	477.306	2	37.16	422600	6740000	13276000	3	F3:26643	20251114_HoA_ABPI_NP_BR2_TR1.raw	5	1	2	2	158	166			PEAKS DB	Histone H3-like 13
1	1	A0A8J5JJ87	Q.LAIRNDEELNKLLSGVT.I	Y	79.36	1884.03	17	2.2	629.019	3	50.32	326460	174510		2	F2:37691	20251114_HoA_ABPI_NP_BR1_TR2.raw	3	2	1	0	85	101			PEAKS DB	Histone H2A
1	1	A0A8J5JJ87	L.LPKKTEKK	Y	78.88	970.617	8	0.3	486.316	2	11.6	319150	8101400		1	F1:6207	20251114_HoA_ABPI_NP_BR1_TR1.raw	7	1	6	0	116	123			PEAKS DB	Histone H2A
1	1	A0A8J5JJ87	R.NDEELNKLL.S	Y	51.35	1086.56	9	1.7	544.286	2	36.69	317990	53571		2	F2:25711	20251114_HoA_ABPI_NP_BR1_TR2.raw	2	1	1	0	89	97			PEAKS DB	Histone H2A
6	25	A0A8J5JI03	K.GAGASGSFKLAKDEVKPIA.K	Y	54.96	1845	19	0.3	616.007	3	26.28	317160	326640		2	F2:16673	20251114_HoA_ABPI_NP_BR1_TR2.raw	3	1	2	0	89	107			PEAKS DB	Histone H1-delta-like
1	1	A0A8J5JJ87	R.NDEELNKLLSGVT.I	Y	108.69	1430.73	13	0	716.37	2	48.27	311460	0		2	F2:35772	20251114_HoA_ABPI_NP_BR1_TR2.raw	1	1	0	0	89	101			PEAKS DB	Histone H2A
1	1	A0A8J5JJ87	L.AIRNDEELNKLL.S	Y	60.44	1426.78	12	1.6	476.601	3	35.2	292310	443720		2	F2:24449	20251114_HoA_ABPI_NP_BR1_TR2.raw	3	1	2	0	86	97			PEAKS DB	Histone H2A
1	1	A0A8J5JJ87	R.HLQLAIR.N	Y	56.45	849.518	7	-0.5	425.766	2	22.54	278610	2138700	3618200	5	F5:13260	20251114_HoA_ABPI_NP_BR3_TR1.raw	5	1	2	2	82	88			PEAKS DB	Histone H2A
1	1	A0A8J5JJ87	Q.LAIRNDEELNKLL.S	Y	46.18	1539.86	13	0.6	514.295	3	42.13	151390	0		4	F4:31270	20251114_HoA_ABPI_NP_BR2_TR2.raw	1	1	0	0	85	97			PEAKS DB	Histone H2A
1	1	A0A8J5JJ87	A.IRNDEELNKLL.S	Y	52.59	1355.74	11	0.2	452.921	3	33.78	137790	0		4	F4:23794	20251114_HoA_ABPI_NP_BR2_TR2.raw	1	1	0	0	87	97			PEAKS DB	Histone H2A
6	25	A0A8J5JI03	K.KGVSNGAL(-.98).K	Y	42.34	743.429	8	-2.8	372.721	2	21.44	80263	0		2	F2:12588	20251114_HoA_ABPI_NP_BR1_TR2.raw	1	1	0	0	77	84	Amidation	L8:Amidation:1000.00	PEAKS DB	Histone H1-delta-like
1	1	A0A8J5JJ87	L.SGVTIAQGGVLPNIQA.V	Y	123.88	1523.83	16	-1.7	762.921	2	46.94	61546	1663400		3	F3:35523	20251114_HoA_ABPI_NP_BR2_TR1.raw	3	1	2	0	98	113			PEAKS DB	Histone H2A
1	1	A0A8J5JJ87	G.RIHRLLR.K	Y	50.08	962.625	7	-1	241.663	4	12.74	0	4241100	0	1	F1:6765	20251114_HoA_ABPI_NP_BR1_TR1.raw	1	0	1	0	29	35			PEAKS DB	Histone H2A
1	1	A0A8J5JJ87	A.QGGVLPNIQA.V	Y	61	995.54	10	2.1	498.778	2	35.01	0	3930600	0	3	F3:24732	20251114_HoA_ABPI_NP_BR2_TR1.raw	2	0	2	0	104	113			PEAKS DB	Histone H2A
1	1	A0A8J5JJ87	R.AGLQFPVGR.I	Y	79.16	943.524	9	-0.9	472.769	2	31.88	0	2784800		4	F4:22290	20251114_HoA_ABPI_NP_BR2_TR2.raw	1	0	1	0	21	29			PEAKS DB	Histone H2A
6	25	A0A8J5JI03	A.KDEVKPIAKKPVA.K	Y	95.84	1421.86	13	0.7	474.961	3	12.81	0	1238700		1	F1:6792	20251114_HoA_ABPI_NP_BR1_TR1.raw	2	0	2	0	100	112			PEAKS DB	Histone H1-delta-like
6	25	A0A8J5JI03	A.ARKPAPKKAAKKPTKK	Y	38.02	1747.13	16	1.2	350.434	5	9.82	0	983340		3	F3:4358	20251114_HoA_ABPI_NP_BR2_TR1.raw	1	0	1	0	170	185			PEAKS DB	Histone H1-delta-like
1	1	A0A8J5JJ87	L.AIRNDEELNKLLSGVTIAQGGVLPNIQA.V	Y	93.9	2932.6	28	0.3	978.54	3	56.79	0	844110		4	F4:44288	20251114_HoA_ABPI_NP_BR2_TR2.raw	1	0	1	0	86	113			PEAKS DB	Histone H2A
2	3	A0A8J5MNE9	K.STGGKAPRKQLA.T	N	47.95	1212.69	12	-5.4	405.236	3	10.64	0	84120		2	F2:4599	20251114_HoA_ABPI_NP_BR1_TR2.raw	1	0	1	0	11	22			PEAKS DB	Histone H3-like 13
3	7	A0A8J5J9E7	T.SGKAAKKAG(-.98).K	Y	34.8	815.498	9	8	272.842	3	45.66	0	0	181740	6	F6:32081	20251114_HoA_ABPI_NP_BR3_TR2.raw	1	0	0	1	6	14	Amidation	G9:Amidation:1000.00	PEAKS DB	Histone H2B
4	10	A0A8J5MP01	A.GGTTSNP.N	Y	73.41	632.277	7	9.6	317.149	2	49.03	0	0	0	6	F6:34437	20251114_HoA_ABPI_NP_BR3_TR2.raw	0	0	0	0	2	8			PEAKS DB	Histone H3-like 2 (Fragment)
3	7	A0A8J5J9E7	T.SGKAAKKAG.K	Y	39.69	816.482	9	6.5	273.17	3	43.84	0	0	0	5	F5:30767	20251114_HoA_ABPI_NP_BR3_TR1.raw	0	0	0	0	6	14			PEAKS DB	Histone H2B
6	25	A0A8J5JI03	A.AKKPAARKPAP(-.98).K	Y	37.96	1132.72	11	-8.3	567.362	2	36.68	0	0	0	6	F6:24385	20251114_HoA_ABPI_NP_BR3_TR2.raw	0	0	0	0	165	175	Amidation	P11:Amidation:1000.00	PEAKS DB	Histone H1-delta-like
6	25	A0A8J5JI03	L.KKGVSNGALKQVKGA(-.98).G	Y	33.28	1482.9	15	4.5	742.46	2	62.54	0	0	0	3	F3:49659	20251114_HoA_ABPI_NP_BR2_TR1.raw	0	0	0	0	76	90	Amidation	A15:Amidation:1000.00	PEAKS DB	Histone H1-delta-like
6	25	A0A8J5JI03	A.AAKKPAAR.K	Y	29.13	811.503	8	-1.6	271.508	3	17.64	0	0	0	5	F5:9405	20251114_HoA_ABPI_NP_BR3_TR1.raw	0	0	0	0	164	171			PEAKS DB	Histone H1-delta-like
37	53	A0A8J5MW26	L.LLTPFLPPS(-.98).S	Y	31.96	982.585	9	-4.4	328.534	3	29.69	0	0	0	4	F4:20207	20251114_HoA_ABPI_NP_BR2_TR2.raw	0	0	0	0	33	41	Amidation	S9:Amidation:1000.00	PEAKS DB	Anti-lipopolysaccharide factor-like 8
53	98	A0A8J5N628	W.TNIRGSAQTRSRSGVVG(-.98).K	Y	26.07	1743.95	17	-7.4	872.973	2	43.64	0	0	0	4	F4:32592	20251114_HoA_ABPI_NP_BR2_TR2.raw	0	0	0	0	81	97	Amidation	G17:Amidation:1000.00	PEAKS DB	Anti-lipopolysaccharide factor-like 1
86	94	A0A8J5JIW9	G.INPGVIGGGNL(-.98).P	Y	31.24	1008.57	11	8.2	337.201	3	38.87	0	0	0	3	F3:28377	20251114_HoA_ABPI_NP_BR2_TR1.raw	0	0	0	0	41	51	Amidation	L11:Amidation:1000.00	PEAKS DB	Putative crustin-like antimicrobial peptide 7
1	1	A0A8J5JJ87	A.IRNDEELNKLLSGVT.I	Y	67.91	1699.91	15	-0.9	567.644	3	45.26	0	0		4	F4:33986	20251114_HoA_ABPI_NP_BR2_TR2.raw	0	0	0	0	87	101			PEAKS DB	Histone H2A
1	1	A0A8J5JJ87	G.GKVKGKSKS.R	Y	23.52	917.566	9	1.8	459.791	2	31.2	0	0		3	F3:21570	20251114_HoA_ABPI_NP_BR2_TR1.raw	0	0	0	0	8	16			PEAKS DB	Histone H2A
2	3	A0A8J5MNE9	K.RSTITSREIQT.A	N	43.41	1290.69	11	-2.8	646.35	2	45.58	0	0		4	F4:34248	20251114_HoA_ABPI_NP_BR2_TR2.raw	0	0	0	0	144	154			PEAKS DB	Histone H3-like 13
2	3	A0A8J5MNE9	T.ELLIRKLPFQRLVR.E	Y	28.06	1780.12	14	-5.7	594.377	3	86.03	0	0		3	F3:68906	20251114_HoA_ABPI_NP_BR2_TR1.raw	0	0	0	0	60	73			PEAKS DB	Histone H3-like 13
2	3	A0A8J5MNE9	S.EGTKAVTKHTSSK	Y	24.95	1372.73	13	-0.6	687.372	2	56.48	0	0		3	F3:44225	20251114_HoA_ABPI_NP_BR2_TR1.raw	0	0	0	0	171	183			PEAKS DB	Histone H3-like 13
3	7	A0A8J5J9E7	R.RRKESYSIYI(-.98).Y	Y	31.95	1312.73	10	7.5	657.375	2	53.03	0	0		4	F4:40929	20251114_HoA_ABPI_NP_BR2_TR2.raw	0	0	0	0	30	39	Amidation	I10:Amidation:1000.00	PEAKS DB	Histone H2B
3	15	A0A8J5TJZ7	K.RRKESYSIYI(-.98).Y	Y	31.95	1312.73	10	7.5	657.375	2	53.03	0	0		4	F4:40929	20251114_HoA_ABPI_NP_BR2_TR2.raw	0	0	0	0	29	38	Amidation	I10:Amidation:1000.00	PEAKS DB	Histone H2B
53	98	A0A8J5N628	Q.CVLLVSVLVVGVLLAPFAPQ(-.98).C	Y	32.48	2035.23	20	-9.9	679.409	3	69.69	0	0		2	F2:55450	20251114_HoA_ABPI_NP_BR1_TR2.raw	0	0	0	0	4	23	Amidation	Q20:Amidation:1000.00	PEAKS DB	Anti-lipopolysaccharide factor-like 1
53	98	A0A8J5N628	W.ETLVAGV(-.98).S	Y	26.94	686.396	7	-9.1	344.202	2	19.71	0	0		1	F1:11634	20251114_HoA_ABPI_NP_BR1_TR1.raw	0	0	0	0	30	36	Amidation	V7:Amidation:1000.00	PEAKS DB	Anti-lipopolysaccharide factor-like 1
60	104	A0A8J5MM52	I.KCVTVLVVVT.L	Y	28.21	1059.64	10	0.6	530.826	2	28.74	0	0		4	F4:19361	20251114_HoA_ABPI_NP_BR2_TR2.raw	0	0	0	0	5	14			PEAKS DB	Putative crustin-like antimicrobial peptide 9
72	96	A0A8J5JS15	P.KAVM(+15.99)SVQN(-.98).V	Y	26.57	890.464	8	8.8	446.243	2	86.35	0	0		3	F3:69106	20251114_HoA_ABPI_NP_BR2_TR1.raw	0	0	0	0	65	72	Oxidation (M); Amidation	M4:Oxidation (M):1000.00;N8:Amidation:1000.00	PEAKS DB	Putative crustin-like protein
83	69	A0A8J5JRI7	G.AGCRYYCRTPTAAIYCC.E	Y	48.65	1913.8	17	-7.9	957.902	2	40.58	0	0		4	F4:29896	20251114_HoA_ABPI_NP_BR2_TR2.raw	0	0	0	0	182	198			PEAKS DB	Putative crustin-like antimicrobial peptide 19
89	91	A0A8J5KIK4	F.GNFGSVG.Q	Y	42.04	636.287	7	3.2	319.152	2	84.68	0	0		3	F3:68102	20251114_HoA_ABPI_NP_BR2_TR1.raw	0	0	0	0	70	76			PEAKS DB	Putative crustin-like antimicrobial peptide 11
96	93	A0A8J5KE60	A.CVATFLLL.T	Y	32.42	878.494	8	-1.1	440.254	2	88.79	0	0		3	F3:70706	20251114_HoA_ABPI_NP_BR2_TR1.raw	0	0	0	0	104	111			PEAKS DB	Putative crustin-like antimicrobial peptide 12
1	1	A0A8J5JJ87	Q.LAIRNDEELNKLLS.G	Y	35.13	1626.89	14	-3.8	543.303	3	41.64	0		0	5	F5:28942	20251114_HoA_ABPI_NP_BR3_TR1.raw	0	0	0	0	85	98			PEAKS DB	Histone H2A
1	1	A0A8J5JJ87	G.KGGKVKGKSKSRSSRAGLQ.F	Y	20.3	1958.15	19	7.4	490.548	4	67.34	0		0	1	F1:53294	20251114_HoA_ABPI_NP_BR1_TR1.raw	0	0	0	0	6	24			PEAKS DB	Histone H2A
2	3	A0A8J5MNE9	I.QTAVRLL(-.98).L	N	40.02	798.508	7	-8.2	400.258	2	25.03	0		0	2	F2:15591	20251114_HoA_ABPI_NP_BR1_TR2.raw	0	0	0	0	153	159	Amidation	L7:Amidation:1000.00	PEAKS DB	Histone H3-like 13
3	7	A0A8J5J9E7	M.PPKTSGKAAKKAGKAQK(-.98).A	Y	33.19	1694.03	17	4.2	848.027	2	74.59	0		0	6	F6:57567	20251114_HoA_ABPI_NP_BR3_TR2.raw	0	0	0	0	2	18	Amidation	K17:Amidation:1000.00	PEAKS DB	Histone H2B
3	7	A0A8J5J9E7	P.KTSGKAAKKAGKAQKAIAKG.D	Y	30.43	1941.18	20	3.4	971.603	2	73.27	0		0	2	F2:58512	20251114_HoA_ABPI_NP_BR1_TR2.raw	0	0	0	0	4	23			PEAKS DB	Histone H2B
3	15	A0A8J5TJZ7	T.AVRLLLHG.E	Y	23.82	877.55	8	0.2	439.782	2	34.93	0		0	1	F1:24414	20251114_HoA_ABPI_NP_BR1_TR1.raw	0	0	0	0	94	101			PEAKS DB	Histone H2B
6	25	A0A8J5JI03	V.RLKYALKKGVSNGALK.Q	Y	30.16	1745.07	16	-2.2	873.539	2	78.94	0		0	1	F1:63470	20251114_HoA_ABPI_NP_BR1_TR1.raw	0	0	0	0	70	85			PEAKS DB	Histone H1-delta-like
6	25	A0A8J5JI03	A.HPAYAVM(+15.99)IG(-.98).N	Y	26.97	972.485	9	-2.9	487.248	2	34.11	0		0	1	F1:23704	20251114_HoA_ABPI_NP_BR1_TR1.raw	0	0	0	0	26	34	Oxidation (M); Amidation	M7:Oxidation (M):1000.00;G9:Amidation:1000.00	PEAKS DB	Histone H1-delta-like
6	25	A0A8J5JI03	MADAAASPAPA.K	Y	24.01	971.438	11	5.2	324.822	3	34.71	0		0	6	F6:22784	20251114_HoA_ABPI_NP_BR3_TR2.raw	0	0	0	0	1	11			PEAKS DB	Histone H1-delta-like
37	53	A0A8J5MW26	L.VTVLLLAP.Q	Y	38.58	824.537	8	-7.8	413.273	2	31.09	0		0	2	F2:20868	20251114_HoA_ABPI_NP_BR1_TR2.raw	0	0	0	0	195	202			PEAKS DB	Anti-lipopolysaccharide factor-like 8
50	92	A0A8J5JZ35	G.MALTTRPLLIVPGHIH(-.98).H	Y	27.24	1767.03	16	3	590.02	3	57.45	0		0	5	F5:42254	20251114_HoA_ABPI_NP_BR3_TR1.raw	0	0	0	0	91	106	Amidation	H16:Amidation:1000.00	PEAKS DB	Putative anti-lipopolysaccharide factor-like 7
63	71	A0A8J5KNN2	L.YAPPVVVL.T	Y	39.75	856.506	8	4.5	429.262	2	42.67	0		0	6	F6:29543	20251114_HoA_ABPI_NP_BR3_TR2.raw	0	0	0	0	93	100			PEAKS DB	Uncharacterized crustin 7-like
106	132	A0A8J5N6T6	W.QVSLGAGQLP.C	Y	24.56	968.529	10	-6.6	485.269	2	31.81	0		0	6	F6:20499	20251114_HoA_ABPI_NP_BR3_TR2.raw	0	0	0	0	15	24			PEAKS DB	Putative crustin-like antimicrobial peptide 1
112	115	A0A8J5MU12	H.KFVENTSLA(-.98).T	Y	47.52	1006.54	9	-0.6	504.279	2	32.1	0		0	6	F6:20744	20251114_HoA_ABPI_NP_BR3_TR2.raw	0	0	0	0	44	52	Amidation	A9:Amidation:1000.00	PEAKS DB	Putative crustin-like antimicrobial peptide 5
2	3	A0A8J5MNE9	R.YRPGTVALR.E	N	88.32	1031.59	9	-1.2	344.869	3	16.57		288040	3540100	6	F6:8486	20251114_HoA_ABPI_NP_BR3_TR2.raw	4	0	1	3	42	50			PEAKS DB	Histone H3-like 13
2	3	A0A8J5MNE9	K.RSTITSR.E	N	76.26	819.456	7	1.5	410.736	2	9.78		136380	742140	5	F5:4276	20251114_HoA_ABPI_NP_BR3_TR1.raw	3	0	1	2	144	150			PEAKS DB	Histone H3-like 13
2	3	A0A8J5MNE9	E.IQTAVRLLLPGELAKH(-.98).A	N	22.45	1757.07	16	4.7	879.545	2	70.55		133320	0	5	F5:54281	20251114_HoA_ABPI_NP_BR3_TR1.raw	1	0	1	0	152	167	Amidation	H16:Amidation:1000.00	PEAKS DB	Histone H3-like 13
2	3	A0A8J5MNE9	K.STELLIR.K	N	76.45	830.486	7	-4.2	416.249	2	26.07		0	3701500	6	F6:15854	20251114_HoA_ABPI_NP_BR3_TR2.raw	1	0	0	1	58	64			PEAKS DB	Histone H3-like 13
2	3	A0A8J5MNE9	I.FERIAAEASRLAHY.N	N	43.77	1632.84	14	-7.7	817.42	2	25.11		0	0	4	F4:16177	20251114_HoA_ABPI_NP_BR2_TR2.raw	0	0	0	0	128	141			PEAKS DB	Histone H3-like 13
4	10	A0A8J5MP01	G.PPIGKGPCR(-.98).T	Y	32.72	922.517	9	0.5	308.513	3	13.94		0	0	4	F4:7011	20251114_HoA_ABPI_NP_BR2_TR2.raw	0	0	0	0	25	33	Amidation	R9:Amidation:1000.00	PEAKS DB	Histone H3-like 2 (Fragment)
3	7	A0A8J5J9E7	K.TSGKAAKKAGKAQKAIAKGDK(-.98).K	Y	32.98	2055.23	21	-3.9	1028.62	2	74.19		0	0	6	F6:57205	20251114_HoA_ABPI_NP_BR3_TR2.raw	0	0	0	0	5	25	Amidation	K21:Amidation:1000.00	PEAKS DB	Histone H2B
3	7	A0A8J5J9E7	K.AMSIMNSFVNDI.F	Y	23.75	1340.61	12	-2.4	671.311	2	69.82		0	0	6	F6:53445	20251114_HoA_ABPI_NP_BR3_TR2.raw	0	0	0	0	56	67			PEAKS DB	Histone H2B
70	97	A0A8J5JSE1	L.VACVAVAL.T	Y	38.94	744.42	8	-6.1	373.215	2	22.39		0	0	5	F5:13210	20251114_HoA_ABPI_NP_BR3_TR1.raw	0	0	0	0	76	83			PEAKS DB	Putative crustin-like antimicrobial peptide 3 (Fragment)

## Sheet: HoA Method 4
Table S1.9. AMP identification results in the H.americanus hemolymph using extraction method 4 (anticoagulant buffer, protease inhibitor, acidified methanol, MWCO, Reduction/Alkylation) exported from PEAKS Studio XPro
Purple highlighted: In silico predicted AMPs
Protein Group	Protein ID	Accession	Peptide	Unique	-10lgP	Mass	Length	ppm	m/z	z	RT	Area ABPI RedAlk BR1	Area ABPI RedAlk BR2	Area ABPI RedAlk BR3	Fraction	Scan	Source File	#Feature	#Feature ABPI RedAlk BR1	#Feature ABPI RedAlk BR2	#Feature ABPI RedAlk BR3	Start	End	PTM	AScore	Found By	Protein Name
1	1	A0A8J5JJ87	Q.AVLLPKKTEKK	Y	80.64	1253.81	11	0.3	627.911	2	12.85	259640000	65850000	81879000	1	F1:6801	20251114_HoA_ABPI_RedAlk_NP_BR1_TR1.raw	11	6	3	2	113	123			PEAKS DB	Histone H2A
2	4	A0A8J5MLD4	P.PKTSGKAAKKAGKAQKAIA.K	Y	25.4	1853.12	19	-2.8	618.711	3	43.77	16265000		74486000	5	F5:31771	20251114_HoA_ABPI_RedAlk_NP_BR3_TR1.raw	2	1	0	1	3	21			PEAKS DB	Histone H2B
1	1	A0A8J5JJ87	V.LLPKKTEKK	Y	63.03	1083.7	9	2.8	542.858	2	12.91	18732000	5535100	12333000	5	F5:5703	20251114_HoA_ABPI_RedAlk_NP_BR3_TR1.raw	14	4	6	4	115	123			PEAKS DB	Histone H2A
1	1	A0A8J5JJ87	A.VLLPKKTEKK	Y	63.1	1182.77	10	1.1	395.264	3	13.02	17089000	75413000	6175200	6	F6:5186	20251114_HoA_ABPI_RedAlk_NP_BR3_TR2.raw	18	7	7	4	114	123			PEAKS DB	Histone H2A
1	1	A0A8J5JJ87	T.IAQGGVLPNIQ.A	Y	91.66	1108.62	11	2.1	555.32	2	34.2	10093000	9889200	2417300	3	F3:23950	20251114_HoA_ABPI_RedAlk_NP_BR2_TR1.raw	6	2	2	2	102	112			PEAKS DB	Histone H2A
5	37	A0A8J5N3Q1	S.AMIAAAIAAL(-.98).N	Y	40.17	913.542	10	3.7	457.78	2	67.66		0	1668900	4	F4:53493	20251114_HoA_ABPI_RedAlk_NP_BR2_TR2.raw	1	0	0	1	71	80	Amidation	L10:Amidation:1000.00	PEAKS DB	Histone H1.0-like
1	1	A0A8J5JJ87	L.PKKTEKK	Y	70.76	857.533	7	3.3	429.774	2	12.89	1363400	1337800	864390	5	F5:5744	20251114_HoA_ABPI_RedAlk_NP_BR3_TR1.raw	5	1	3	1	117	123			PEAKS DB	Histone H2A
1	1	A0A8J5JJ87	L.LPKKTEKK	Y	80.61	970.617	8	3.5	486.317	2	12.91	1380900	1136400	808450	5	F5:5747	20251114_HoA_ABPI_RedAlk_NP_BR3_TR1.raw	7	2	3	2	116	123			PEAKS DB	Histone H2A
4	5	A0A8J5N0R8	R.KQLATKAARKSIPA(-.98).T	Y	45.76	1480.92	14	-7.1	741.462	2	61.8	0	0	441570	6	F6:47347	20251114_HoA_ABPI_RedAlk_NP_BR3_TR2.raw	1	0	0	1	19	32	Amidation	A14:Amidation:1000.00	PEAKS DB	Histone H3-like 7 (Fragment)
1	1	A0A8J5JJ87	G.RIHRLLR.K	Y	47.66	962.625	7	0.4	321.882	3	13.62	4752500	6955400	239290	3	F3:6822	20251114_HoA_ABPI_RedAlk_NP_BR2_TR1.raw	8	3	4	1	29	35			PEAKS DB	Histone H2A
1	1	A0A8J5JJ87	R.AGLQFPVGR.I	N	102.14	943.524	9	-0.2	472.769	2	31.47		25176000	170500	3	F3:21775	20251114_HoA_ABPI_RedAlk_NP_BR2_TR1.raw	3	0	2	1	21	29			PEAKS DB	Histone H2A
5	37	A0A8J5N3Q1	K.QVKGAGASGSFRINKPAVE.D	Y	59.92	1915.03	19	-0.6	639.349	3	20.11	4153700	3646800	0	4	F4:10440	20251114_HoA_ABPI_RedAlk_NP_BR2_TR2.raw	5	2	3	0	125	143			PEAKS DB	Histone H1.0-like
1	1	A0A8J5JJ87	S.GVTIAQGGVLPNIQ.A	Y	92.32	1365.76	14	0.7	683.889	2	43.85	0	1776500	0	4	F4:31917	20251114_HoA_ABPI_RedAlk_NP_BR2_TR2.raw	2	0	2	0	99	112			PEAKS DB	Histone H2A
1	1	A0A8J5JJ87	A.QGGVLPNIQA.V	Y	58.01	995.54	10	-0.1	498.777	2	35.06		143890	0	4	F4:23979	20251114_HoA_ABPI_RedAlk_NP_BR2_TR2.raw	1	0	1	0	104	113			PEAKS DB	Histone H2A
2	4	A0A8J5MLD4	P.KTSGKAAKKAGKAQKAIAKG.D	Y	61.36	1941.18	20	9	971.608	2	76.54	0	0	0	1	F1:62747	20251114_HoA_ABPI_RedAlk_NP_BR1_TR1.raw	0	0	0	0	4	23			PEAKS DB	Histone H2B
2	4	A0A8J5MLD4	T.SGKAAKKAG.K	Y	38.96	816.482	9	5.6	273.169	3	23.23	0	0	0	4	F4:13268	20251114_HoA_ABPI_RedAlk_NP_BR2_TR2.raw	0	0	0	0	6	14			PEAKS DB	Histone H2B
4	5	A0A8J5N0R8	L.ALPGPSH(-.98).S	Y	54.05	676.366	7	3.6	339.191	2	14.03	0	0	0	6	F6:6020	20251114_HoA_ABPI_RedAlk_NP_BR3_TR2.raw	0	0	0	0	145	151	Amidation	H7:Amidation:1000.00	PEAKS DB	Histone H3-like 7 (Fragment)
21	43	A0A8J5JTI5	T.PVTVPYKKPIAT(-.98).K	Y	35.21	1311.79	12	8.4	656.907	2	62.13	0	0	0	5	F5:48250	20251114_HoA_ABPI_RedAlk_NP_BR3_TR1.raw	0	0	0	0	58	69	Amidation	T12:Amidation:1000.00	PEAKS DB	Histone H2A-like 3
91	92	A0A8J5JIW9	G.INPGVIGGGNL(-.98).P	Y	32.87	1008.57	11	8	337.2	3	38.57	0	0	0	4	F4:27191	20251114_HoA_ABPI_RedAlk_NP_BR2_TR2.raw	0	0	0	0	41	51	Amidation	L11:Amidation:1000.00	PEAKS DB	Putative crustin-like antimicrobial peptide 7
4	3	A0A8J5MNE9	A.PRKQLAT.K	Y	31.2	812.487	7	4.2	407.252	2	46.25		0	0	6	F6:33270	20251114_HoA_ABPI_RedAlk_NP_BR3_TR2.raw	0	0	0	0	17	23			PEAKS DB	Histone H3-like 13
63	117	A0A8J5TGQ0	T.NLLIPKLP.F	Y	27.27	906.59	8	-7.8	454.298	2	20.35		0	0	5	F5:11196	20251114_HoA_ABPI_RedAlk_NP_BR3_TR1.raw	0	0	0	0	88	95			PEAKS DB	Histone H3-like 6
98	110	A0A8J5KIK4	F.GNFGSVG.Q	Y	28.7	636.287	7	3.3	319.152	2	78.25		0	0	4	F4:62668	20251114_HoA_ABPI_RedAlk_NP_BR2_TR2.raw	0	0	0	0	70	76			PEAKS DB	Putative crustin-like antimicrobial peptide 11
1	1	A0A8J5JJ87	L.SGVTIAQGGVLPNIQ.A	Y	84.87	1452.79	15	0.7	727.404	2	44.22	532700		0	2	F2:32920	20251114_HoA_ABPI_RedAlk_NP_BR1_TR2.raw	1	1	0	0	98	112			PEAKS DB	Histone H2A
2	4	A0A8J5MLD4	A.KHAVSEGTKAVTKYTSSK	Y	118.95	1921.03	18	1.9	481.265	4	13.71	0		0	1	F1:7576	20251114_HoA_ABPI_RedAlk_NP_BR1_TR1.raw	0	0	0	0	106	123			PEAKS DB	Histone H2B
2	4	A0A8J5MLD4	P.DAGVSSKAMSIM(+15.99)NSFVNDIFE.R	Y	70.65	2277.03	21	3.6	760.018	3	43.03	0		0	5	F5:31120	20251114_HoA_ABPI_RedAlk_NP_BR3_TR1.raw	0	0	0	0	49	69	Oxidation (M)	M12:Oxidation (M):7.77	PEAKS DB	Histone H2B
2	4	A0A8J5MLD4	S.IYIYKVLKQ.V	Y	47.77	1166.71	9	-1.8	389.909	3	30.93	0		0	6	F6:19677	20251114_HoA_ABPI_RedAlk_NP_BR3_TR2.raw	0	0	0	0	37	45			PEAKS DB	Histone H2B
2	4	A0A8J5MLD4	K.AMSIM(+15.99)NSFVNDIF(-.98).E	Y	32.89	1502.69	13	4	752.355	2	72.12	0		0	1	F1:58832	20251114_HoA_ABPI_RedAlk_NP_BR1_TR1.raw	0	0	0	0	56	68	Oxidation (M); Amidation	M5:Oxidation (M):9.42;F13:Amidation:1000.00	PEAKS DB	Histone H2B
2	4	A0A8J5MLD4	P.KTSGKAAKKAGKAQKAIAKGDKK(-.98).K	Y	30.27	2311.42	23	-4.9	1156.71	2	74.15	0		0	6	F6:58715	20251114_HoA_ABPI_RedAlk_NP_BR3_TR2.raw	0	0	0	0	4	26	Amidation	K23:Amidation:1000.00	PEAKS DB	Histone H2B
2	4	A0A8J5MLD4	K.AAKKAGK.A	Y	28.37	672.428	7	0.4	337.221	2	48.77	0		0	5	F5:35966	20251114_HoA_ABPI_RedAlk_NP_BR3_TR1.raw	0	0	0	0	9	15			PEAKS DB	Histone H2B
2	4	A0A8J5MLD4	K.AMSIMNSFVN.D	Y	27.49	1112.5	10	-1.6	557.256	2	69.73	0		0	6	F6:54725	20251114_HoA_ABPI_RedAlk_NP_BR3_TR2.raw	0	0	0	0	56	65			PEAKS DB	Histone H2B
2	4	A0A8J5MLD4	M.PPKTSGKAAKKAG(-.98).K	Y	22.44	1238.75	13	8.8	620.386	2	85.91	0		0	6	F6:68582	20251114_HoA_ABPI_RedAlk_NP_BR3_TR2.raw	0	0	0	0	2	14	Amidation	G13:Amidation:1000.00	PEAKS DB	Histone H2B
4	3	A0A8J5MNE9	V.MALQEASEAY.L	N	21.54	1111.49	10	7.9	556.755	2	82.45	0		0	6	F6:66245	20251114_HoA_ABPI_RedAlk_NP_BR3_TR2.raw	0	0	0	0	91	100			PEAKS DB	Histone H3-like 13
5	37	A0A8J5N3Q1	H.PKYSAMIAA.A	Y	29.43	950.49	9	-6.1	476.249	2	18.98	0		0	2	F2:10259	20251114_HoA_ABPI_RedAlk_NP_BR1_TR2.raw	0	0	0	0	67	75			PEAKS DB	Histone H1.0-like
21	43	A0A8J5JTI5	R.NLKSLALPSIG(-.98).S	Y	47.87	1110.68	11	7.8	556.35	2	24.31	0		0	6	F6:14045	20251114_HoA_ABPI_RedAlk_NP_BR3_TR2.raw	0	0	0	0	261	271	Amidation	G11:Amidation:1000.00	PEAKS DB	Histone H2A-like 3
21	43	A0A8J5JTI5	L.PKIHPELLAK.K	Y	29.72	1144.7	10	9.4	573.361	2	84.51	0		0	1	F1:68888	20251114_HoA_ABPI_RedAlk_NP_BR1_TR1.raw	0	0	0	0	36	45			PEAKS DB	Histone H2A-like 3
34	50	A0A8J5MW26	L.LGHPC(+57.02)IL.E	Y	39.31	808.427	7	-3.2	405.219	2	72.06	0		0	2	F2:58342	20251114_HoA_ABPI_RedAlk_NP_BR1_TR2.raw	0	0	0	0	234	240	Carbamidomethylation	C5:Carbamidomethylation:1000.00	PEAKS DB	Anti-lipopolysaccharide factor-like 8
34	50	A0A8J5MW26	R.VSGPIPL(-.98).D	Y	34.32	680.422	7	4.3	341.22	2	28.95	0		0	2	F2:19072	20251114_HoA_ABPI_RedAlk_NP_BR1_TR2.raw	0	0	0	0	76	82	Amidation	L7:Amidation:1000.00	PEAKS DB	Anti-lipopolysaccharide factor-like 8
75	58	A0A8J5JAQ5	S.SSTLQDK(-.98).R	Y	33.75	776.403	7	2.9	389.209	2	28.35	0		0	5	F5:18072	20251114_HoA_ABPI_RedAlk_NP_BR3_TR1.raw	0	0	0	0	20	26	Amidation	K7:Amidation:1000.00	PEAKS DB	Anti-lipopolysaccharide factor-like 2
81	89	A0A8J5JSE1	Q.SLRVLVLVA.C	N	46.11	968.638	9	3.4	485.327	2	50.43	0		0	5	F5:37482	20251114_HoA_ABPI_RedAlk_NP_BR3_TR1.raw	0	0	0	0	69	77			PEAKS DB	Putative crustin-like antimicrobial peptide 3 (Fragment)
90	85	A0A8J5MRK3	M.SLRVLVLVA.C	N	46.11	968.638	9	3.4	485.327	2	50.43	0		0	5	F5:37482	20251114_HoA_ABPI_RedAlk_NP_BR3_TR1.raw	0	0	0	0	2	10			PEAKS DB	Putative crustin-like antimicrobial peptide 14
91	92	A0A8J5JIW9	V.LLC(+57.02)VLGV(-.98).A	Y	34.04	771.468	7	2.4	386.742	2	28.43	0		0	1	F1:19705	20251114_HoA_ABPI_RedAlk_NP_BR1_TR1.raw	0	0	0	0	6	12	Carbamidomethylation; Amidation	C3:Carbamidomethylation:1000.00;V7:Amidation:1000.00	PEAKS DB	Putative crustin-like antimicrobial peptide 7
93	90	A0A8J5N628	Q.C(+57.02)VLLVSVLVVGVLLAPFAP.Q	Y	35.05	1965.17	19	6.4	983.6	2	80.2	0		0	2	F2:65688	20251114_HoA_ABPI_RedAlk_NP_BR1_TR2.raw	0	0	0	0	4	22	Carbamidomethylation	C1:Carbamidomethylation:1000.00	PEAKS DB	Anti-lipopolysaccharide factor-like 1
55	60	A0A8J5KNN2	C.SAALYAPPVVELTC(+57.02)PVA.G	Y	31.39	1756.91	17	1.2	440.235	4	20.42	2617400	10589000		3	F3:11743	20251114_HoA_ABPI_RedAlk_NP_BR2_TR1.raw	3	1	2	0	8	24	Carbamidomethylation	C14:Carbamidomethylation:1000.00	PEAKS DB	Uncharacterized crustin 7-like
38	69	A0A8J5MTT5	C.ARGDFTPPAPIWND.N	Y	30.09	1555.74	14	6.2	778.883	2	18.52	1046200	2036900		4	F4:9293	20251114_HoA_ABPI_RedAlk_NP_BR2_TR2.raw	2	1	1	0	151	164			PEAKS DB	Crustin-like antimicrobial peptide 4
26	38	A0A8J5JI03	K.GAGASGSFKLAKDEVKPIAKKPVA.K	Y	74.51	2368.35	24	0.3	593.094	4	20.98	1753400	1902400		1	F1:13338	20251114_HoA_ABPI_RedAlk_NP_BR1_TR1.raw	2	1	1	0	89	112			PEAKS DB	Histone H1-delta-like
2	4	A0A8J5MLD4	T.SGKAAKKAG(-.98).K	Y	34.24	815.498	9	8.2	272.842	3	37.32	0	914290		1	F1:27600	20251114_HoA_ABPI_RedAlk_NP_BR1_TR1.raw	1	0	1	0	6	14	Amidation	G9:Amidation:1000.00	PEAKS DB	Histone H2B
1	1	A0A8J5JJ87	T.IAQGGVLPNIQAVLLPKKTEKK	Y	125.64	2344.42	22	0.7	469.892	5	47.06	39073000	802160		1	F1:36130	20251114_HoA_ABPI_RedAlk_NP_BR1_TR1.raw	4	3	1	0	102	123			PEAKS DB	Histone H2A
1	1	A0A8J5JJ87	L.AIRNDEELNKLLSGVTIAQGGVLPNIQ.A	Y	83.16	2861.56	27	-7	954.854	3	56.43	619790	404090		1	F1:44603	20251114_HoA_ABPI_RedAlk_NP_BR1_TR1.raw	2	1	1	0	86	112			PEAKS DB	Histone H2A
26	38	A0A8J5JI03	K.GAGASGSFKLAKDEVKPIA.K	Y	41.58	1845	19	0.5	616.007	3	26.24	0	293300		4	F4:15913	20251114_HoA_ABPI_RedAlk_NP_BR2_TR2.raw	1	0	1	0	89	107			PEAKS DB	Histone H1-delta-like
2	6	A0A8J5J9E7	L.KQVHPDT.G	Y	34.03	823.419	7	6	412.719	2	41.03	624680	127400		2	F2:29938	20251114_HoA_ABPI_RedAlk_NP_BR1_TR2.raw	2	1	1	0	44	50			PEAKS DB	Histone H2B
1	1	A0A8J5JJ87	Q.LAIRNDEELNKLLSGVT.I	Y	61.25	1884.03	17	-1.2	629.017	3	50.35	156500	104560		2	F2:38398	20251114_HoA_ABPI_RedAlk_NP_BR1_TR2.raw	2	1	1	0	85	101			PEAKS DB	Histone H2A
5	37	A0A8J5N3Q1	K.GAGASGSFRINKPAVE.D	Y	79.17	1559.81	16	0.6	520.943	3	21.39	629260	0		1	F1:13597	20251114_HoA_ABPI_RedAlk_NP_BR1_TR1.raw	1	1	0	0	128	143			PEAKS DB	Histone H1.0-like
1	1	A0A8J5JJ87	R.NDEELNKLL.S	Y	69.03	1086.56	9	2.1	544.286	2	36.49	293380	0		2	F2:25905	20251114_HoA_ABPI_RedAlk_NP_BR1_TR2.raw	1	1	0	0	89	97			PEAKS DB	Histone H2A
1	1	A0A8J5JJ87	A.IRNDEELNKLLSGVTIAQGGVLPNIQ.A	Y	99.7	2790.52	26	0	931.182	3	56.15	262080	0		3	F3:43793	20251114_HoA_ABPI_RedAlk_NP_BR2_TR1.raw	1	1	0	0	87	112			PEAKS DB	Histone H2A
2	4	A0A8J5MLD4	T.SGKAAKK(-.98).A	Y	36.27	687.439	7	7.5	344.729	2	43.79	0	0		4	F4:31945	20251114_HoA_ABPI_RedAlk_NP_BR2_TR2.raw	0	0	0	0	6	12	Amidation	K7:Amidation:1000.00	PEAKS DB	Histone H2B
2	4	A0A8J5MLD4	K.AMSIMNSFVNDIFERIA.A	Y	21.36	1956.94	17	7.2	979.486	2	77.92	0	0		3	F3:62640	20251114_HoA_ABPI_RedAlk_NP_BR2_TR1.raw	0	0	0	0	56	72			PEAKS DB	Histone H2B
5	37	A0A8J5N3Q1	L.KRGVTSGALKQVK.G	Y	29.55	1370.84	13	1.2	686.426	2	55.38	0	0		1	F1:43646	20251114_HoA_ABPI_RedAlk_NP_BR1_TR1.raw	0	0	0	0	115	127			PEAKS DB	Histone H1.0-like
5	37	A0A8J5N3Q1	V.KGAGASGSFRINKPAVEDK(-.98).P	Y	28.31	1930.04	19	6.5	644.357	3	23.69	0	0		3	F3:14730	20251114_HoA_ABPI_RedAlk_NP_BR2_TR1.raw	0	0	0	0	127	145	Amidation	K19:Amidation:1000.00	PEAKS DB	Histone H1.0-like
26	38	A0A8J5JI03	A.AAKKPAAR.K	Y	26.25	811.503	8	-1.6	271.508	3	22.37	0	0		3	F3:13560	20251114_HoA_ABPI_RedAlk_NP_BR2_TR1.raw	0	0	0	0	164	171			PEAKS DB	Histone H1-delta-like
34	50	A0A8J5MW26	L.LLTPFLPPS(-.98).S	Y	32.58	982.585	9	-3.3	328.535	3	38.64	0	0		2	F2:27853	20251114_HoA_ABPI_RedAlk_NP_BR1_TR2.raw	0	0	0	0	33	41	Amidation	S9:Amidation:1000.00	PEAKS DB	Anti-lipopolysaccharide factor-like 8
88	123	A0A8J5N0D4	D.KKEKTAARVEGR(-.98).T	Y	24.74	1370.81	12	-3.1	686.41	2	46.7	0	0		1	F1:35791	20251114_HoA_ABPI_RedAlk_NP_BR1_TR1.raw	0	0	0	0	20	31	Amidation	R12:Amidation:1000.00	PEAKS DB	Putative crustin-like antimicrobial peptide 10

## Sheet: HoA Method 5
Table S1.10. AMP identification results in the H.americanus hemocyte using extraction method 5 (low centrifugation and reduction/alkylation) exported from PEAKS Studio XPro
Purple highlighted: In silico predicted AMPs
Protein Group	Protein ID	Accession	Peptide	Unique	-10lgP	Mass	Length	ppm	m/z	z	RT	Area Hemocyte BR1	Area Hemocyte BR2	Area Hemocyte BR3	Fraction	Scan	Source File	#Feature	#Feature Hemocyte BR1	#Feature Hemocyte BR2	#Feature Hemocyte BR3	Start	End	PTM	AScore	Found By	Protein Name
1	2	A0A8J5JJ87	Q.AVLLPKKTEKK	Y	57.21	1253.81	11	6.9	627.915	2	69.51	4969600	0	244020	4	F4:57011	20251105_HoA_Hemocyte_NP_BR2_TR2.raw	3	2	0	1	113	123			PEAKS DB	Histone H2A
1	2	A0A8J5JJ87	R.AGLQFPVGR.I	Y	48.77	943.524	9	0.5	472.769	2	32.8		142980	36242	4	F4:23472	20251105_HoA_Hemocyte_NP_BR2_TR2.raw	2	0	1	1	21	29			PEAKS DB	Histone H2A
1	2	A0A8J5JJ87	N.KLLSGVTIAQGGVLPNIQ(-.98).A	Y	32.5	1806.07	18	-0.4	603.031	3	71.35		0	0	6	F6:55529	20251105_HoA_Hemocyte_NP_BR3_TR2.raw	0	0	0	0	95	112	Amidation	Q18:Amidation:1000.00	PEAKS DB	Histone H2A
4	4	A0A8J5MW26	K.KATLPLQTTWAKPSC(+57.02)NT.K	Y	27.03	1915.98	17	-6	639.664	3	52.69		0	0	6	F6:38457	20251105_HoA_Hemocyte_NP_BR3_TR2.raw	0	0	0	0	51	67	Carbamidomethylation	C15:Carbamidomethylation:1000.00	PEAKS DB	Anti-lipopolysaccharide factor-like 8
4	4	A0A8J5MW26	H.KRHQATFTC(+57.02)PT.L	Y	25.11	1345.66	11	-1.7	673.834	2	36.42		0	0	5	F5:25484	20251105_HoA_Hemocyte_NP_BR3_TR1.raw	0	0	0	0	248	258	Carbamidomethylation	C9:Carbamidomethylation:1000.00	PEAKS DB	Anti-lipopolysaccharide factor-like 8
4	4	A0A8J5MW26	L.SDIQGRATSRNK.F	Y	22.34	1331.69	12	5.1	444.906	3	20.39		0	0	3	F3:12621	20251105_HoA_Hemocyte_NP_BR2_TR1.raw	0	0	0	0	260	271			PEAKS DB	Anti-lipopolysaccharide factor-like 8
11	5	A0A8J5JTI5	L.PKIHPELLAK.K	Y	47.82	1144.7	10	7.1	573.36	2	87.93		0	0	5	F5:70224	20251105_HoA_Hemocyte_NP_BR3_TR1.raw	0	0	0	0	36	45			PEAKS DB	Histone H2A-like 3
11	5	A0A8J5JTI5	D.MAPVQLPSGTFT.V	Y	24.5	1247.62	12	3.1	624.82	2	40.65		0	0	6	F6:27919	20251105_HoA_Hemocyte_NP_BR3_TR2.raw	0	0	0	0	132	143			PEAKS DB	Histone H2A-like 3
58	14	A0A8J5JRI7	V.KQSHEGLKYGRGGSRR.R	Y	45.2	1814.96	16	4	908.491	2	57.01		0	0	3	F3:45241	20251105_HoA_Hemocyte_NP_BR2_TR1.raw	0	0	0	0	46	61			PEAKS DB	Putative crustin-like antimicrobial peptide 19
103	88	A0A8J5JKQ1	L.LC(+57.02)DPTQHNYPYHLNC(+57.02).K	Y	28.68	1930.81	15	3.8	966.415	2	14.71		0	0	5	F5:8130	20251105_HoA_Hemocyte_NP_BR3_TR1.raw	0	0	0	0	72	86	Carbamidomethylation	C2:Carbamidomethylation:1000.00;C15:Carbamidomethylation:1000.00	PEAKS DB	Putative crustin-like antimicrobial peptide 20
104	61	A0A8J5KIK4	G.Q(-17.03)YPNTPNVHMPS.Q	Y	38.57	1366.6	12	5.1	684.309	2	61.5		0	0	5	F5:47465	20251105_HoA_Hemocyte_NP_BR3_TR1.raw	0	0	0	0	77	88	Pyro-glu from Q	Q1:Pyro-glu from Q:1000.00	PEAKS DB	Putative crustin-like antimicrobial peptide 11
11	5	A0A8J5JTI5	N.AMSLPKSPNSATNVTS(-.98).G	Y	30.51	1602.8	16	-2.5	535.274	3	26.21	289800		0	2	F2:15994	20251105_HoA_Hemocyte_NP_BR1_TR2.raw	1	1	0	0	102	117	Amidation	S16:Amidation:1000.00	PEAKS DB	Histone H2A-like 3
14	54	A0A8J5N3Q1	A.MADAAASPAKK.A	Y	31.07	1059.54	11	-0.5	530.776	2	21.4	32427		0	1	F1:12175	20251105_HoA_Hemocyte_NP_BR1_TR1.raw	1	1	0	0	44	54			PEAKS DB	Histone H1.0-like
4	4	A0A8J5MW26	Q.QKMQGRVLIGLVTVLLLAPQC(+57.02)(-.98).H	Y	25.8	2335.36	21	-9.6	779.453	3	22.68	0		0	6	F6:13089	20251105_HoA_Hemocyte_NP_BR3_TR2.raw	0	0	0	0	184	204	Carbamidomethylation; Amidation	C21:Carbamidomethylation:1000.00;C21:Amidation:1000.00	PEAKS DB	Anti-lipopolysaccharide factor-like 8
4	4	A0A8J5MW26	L.SDIQGRATSRNK(-.98).F	Y	20.36	1330.71	12	7.3	666.365	2	67.48	0		0	2	F2:52424	20251105_HoA_Hemocyte_NP_BR1_TR2.raw	0	0	0	0	260	271	Amidation	K12:Amidation:1000.00	PEAKS DB	Anti-lipopolysaccharide factor-like 8
11	5	A0A8J5JTI5	R.NLKSLALPSIG(-.98).S	Y	23.71	1110.68	11	-7.3	556.341	2	82.08	0		0	5	F5:66337	20251105_HoA_Hemocyte_NP_BR3_TR1.raw	0	0	0	0	261	271	Amidation	G11:Amidation:1000.00	PEAKS DB	Histone H2A-like 3
49	71	A0A8J5TGQ0	E.MANLC(+57.02)SIHAKRVT.I	Y	24.9	1499.77	13	-5.7	750.888	2	37.97	0		0	2	F2:25903	20251105_HoA_Hemocyte_NP_BR1_TR2.raw	0	0	0	0	135	147	Carbamidomethylation	C5:Carbamidomethylation:1000.00	PEAKS DB	Histone H3-like 6
82	78	A0A8J5J7Z1	F.LRKALAAGIITEEDLNTW.L	Y	27.33	2013.09	18	-9.5	1007.54	2	21.79	0		0	6	F6:12342	20251105_HoA_Hemocyte_NP_BR3_TR2.raw	0	0	0	0	103	120			PEAKS DB	Anti-lipopolysaccharide factor-like 3
99	7	A0A8J5MRK3	A.LAHTLPPP.P	Y	46.3	844.481	8	3.4	423.249	2	19.09	0		0	6	F6:10162	20251105_HoA_Hemocyte_NP_BR3_TR2.raw	0	0	0	0	16	23			PEAKS DB	Putative crustin-like antimicrobial peptide 14
62	30	A0A8J5KNN2	C.SAALYAPPVVELTC(+57.02)PVA.G	Y	32.17	1756.91	17	0.9	586.643	3	21.29	4819200	2572400		4	F4:13271	20251105_HoA_Hemocyte_NP_BR2_TR2.raw	2	1	1	0	8	24	Carbamidomethylation	C14:Carbamidomethylation:1000.00	PEAKS DB	Uncharacterized crustin 7-like
4	4	A0A8J5MW26	L.SDIQGRAT.S	Y	29.01	846.42	8	-5.7	424.215	2	59.75	0	0		2	F2:45600	20251105_HoA_Hemocyte_NP_BR1_TR2.raw	0	0	0	0	260	267			PEAKS DB	Anti-lipopolysaccharide factor-like 8
4	4	A0A8J5MW26	Q.KMQGRVLIGLVT.V	Y	22.32	1313.79	12	7.7	657.905	2	55.72	0	0		2	F2:41940	20251105_HoA_Hemocyte_NP_BR1_TR2.raw	0	0	0	0	185	196			PEAKS DB	Anti-lipopolysaccharide factor-like 8
18	18	A0A8J5MTT5	G.SSILPVTPSC(+57.02)VFWC(+57.02)NFPAAVNAGASYC(+57.02)C(+57.02)INSNQRIV.E	Y	36.54	4058.89	36	0.5	1353.97	3	51.17	0	0		1	F1:39218	20251105_HoA_Hemocyte_NP_BR1_TR1.raw	0	0	0	0	17	52	Carbamidomethylation	C10:Carbamidomethylation:1000.00;C14:Carbamidomethylation:1000.00;C27:Carbamidomethylation:1000.00;C28:Carbamidomethylation:1000.00	PEAKS DB	Crustin-like antimicrobial peptide 4
18	18	A0A8J5MTT5	G.SSILPVTPSC(+57.02)VFWC(+57.02)NFPAAVNAGASYC(+57.02)C(+57.02)INSN.Q	Y	33.03	3562.58	32	-6.6	1188.53	3	50.55	0	0		4	F4:39653	20251105_HoA_Hemocyte_NP_BR2_TR2.raw	0	0	0	0	17	48	Carbamidomethylation	C10:Carbamidomethylation:1000.00;C14:Carbamidomethylation:1000.00;C27:Carbamidomethylation:1000.00;C28:Carbamidomethylation:1000.00	PEAKS DB	Crustin-like antimicrobial peptide 4
18	18	A0A8J5MTT5	F.PAAVNAGASYC(+57.02)C(+57.02)INSNHRIVENTSREPHAGRC(+57.02)VIHT(-.98).F	Y	28.14	4016.9	36	7.7	1339.98	3	59.64	0	0		4	F4:47957	20251105_HoA_Hemocyte_NP_BR2_TR2.raw	0	0	0	0	113	148	Carbamidomethylation; Amidation	C11:Carbamidomethylation:1000.00;C12:Carbamidomethylation:1000.00;C32:Carbamidomethylation:1000.00;T36:Amidation:1000.00	PEAKS DB	Crustin-like antimicrobial peptide 4
18	18	A0A8J5MTT5	F.PAAVNAGASYC(+57.02)C(+57.02)INSNQRIVENTSLEPHAGRC(+57.02).I	Y	24.78	3515.61	32	-8	1172.87	3	54.2	0	0		2	F2:40548	20251105_HoA_Hemocyte_NP_BR1_TR2.raw	0	0	0	0	33	64	Carbamidomethylation	C11:Carbamidomethylation:1000.00;C12:Carbamidomethylation:1000.00;C32:Carbamidomethylation:1000.00	PEAKS DB	Crustin-like antimicrobial peptide 4
49	71	A0A8J5TGQ0	K.DFRVQSLALMALQEA.A	Y	36	1690.87	15	4.7	846.447	2	41.4	0	0		3	F3:30936	20251105_HoA_Hemocyte_NP_BR2_TR1.raw	0	0	0	0	110	124			PEAKS DB	Histone H3-like 6
